# Supplementary material for: 4-Hy­droxy­anilinium 2-chloro­acetate
Source: Acta Crystallogr Sect E Struct Rep Online. 2012 May 26;68(Pt 6):o1883. doi: 10.1107/S1600536812021411 (PMC3379443; doi:10.1107/S1600536812021411)
Supplement: Supplementary file 1 [file e-68-o1883-sup1.cif]

##############################################################################
#                                                                            #
# This CIF contains the data in a paper accepted for publication in          #
# Acta Crystallographica Section E. It conforms to the requirements of       #
# Notes for Authors for Acta Crystallographica Section E, and has been       #
# peer reviewed under the auspices of the IUCr Commission on Journals.       #
#                                                                            #
# Full details of the Crystallographic Information File format               #
# are given in the paper "The Crystallographic Information File (CIF):       #
# a New Standard Archive File for Crystallography" by S. R. Hall, F. H.      #
# Allen and I. D. Brown [Acta Cryst. (1991), A47, 655-685].                  #
#                                                                            #
# The current version of the core CIF dictionary is obtainable from          #
# ftp://ftp.iucr.org/pub/cif_core.dic.                                       #
#                                                                            #
# Software is freely available for graphical display of the structure(s)     #
# in this CIF. For information consult the CIF software page                 #
# http://www.iucr.org/resources/cif/software.                                #
#                                                                            #
# This file may be used for bona fide research purposes within the           #
# scientific community so long as proper attribution is given to the journal # 
# article from which it was obtained.                                        #
#                                                                            #
##############################################################################
data_I
_audit_creation_method     SHELXL-97
_chemical_name_systematic
;
4-Hydroxyanilinium 2-chloroacetate
;
_chemical_name_common     ?
_chemical_formula_moiety     'C6 H8 N O +, C2 H2 Cl O2 -'
_chemical_formula_sum     'C8 H10 Cl N O3'
_chemical_formula_iupac     'C6 H8 N O +, C2 H2 Cl O2 -'
_chemical_formula_weight     203.62
_chemical_melting_point     ?
_symmetry_cell_setting     monoclinic
_symmetry_space_group_name_H-M     'P 21/c'
_symmetry_space_group_name_Hall     '-P 2ybc'
loop_
    _symmetry_equiv_pos_as_xyz
    'x, y, z'
    '-x, y+1/2, -z+1/2'
    '-x, -y, -z'
    'x, -y-1/2, z-1/2'
_cell_length_a     10.702(3)
_cell_length_b     4.5242(10)
_cell_length_c     19.357(7)
_cell_angle_alpha     90.00
_cell_angle_beta     96.825(2)
_cell_angle_gamma     90.00
_cell_volume     930.6(5)
_cell_formula_units_Z     4
_cell_measurement_reflns_used     2122
_cell_measurement_theta_min     2.68
_cell_measurement_theta_max     27.50
_cell_measurement_temperature     173(2)
_exptl_crystal_description     'block'
_exptl_crystal_colour     'colorless'
_exptl_crystal_size_max     0.10
_exptl_crystal_size_mid     0.05
_exptl_crystal_size_min     0.05
_exptl_crystal_density_diffrn     1.453
_exptl_crystal_density_meas     ?
_exptl_crystal_density_method     'not measured'
_exptl_crystal_F_000     424
_exptl_absorpt_coefficient_mu     0.384
_exptl_absorpt_correction_type     multi-scan
_exptl_absorpt_process_details     '(CrystalClear; Rigaku, 2005)'
_exptl_absorpt_correction_T_min     0.910
_exptl_absorpt_correction_T_max     1.000
_exptl_special_details
;
;
_diffrn_ambient_temperature     173(2)
_diffrn_radiation_type     MoK\a
_diffrn_radiation_wavelength     0.71073
_diffrn_radiation_source     'fine-focus sealed tube'
_diffrn_radiation_monochromator     graphite
_diffrn_measurement_device_type     'Rigaku Mercury2'
_diffrn_measurement_method     'CCD profile fitting'
_diffrn_detector_area_resol_mean     13.6612
_diffrn_reflns_number     6248
_diffrn_reflns_av_R_equivalents     0.0449
_diffrn_reflns_av_sigmaI/netI     0.0515
_diffrn_reflns_theta_min     2.68
_diffrn_reflns_theta_max     27.50
_diffrn_reflns_theta_full     27.50
_diffrn_measured_fraction_theta_max     0.997
_diffrn_measured_fraction_theta_full     0.997
_diffrn_reflns_limit_h_min     -12
_diffrn_reflns_limit_h_max     13
_diffrn_reflns_limit_k_min     -5
_diffrn_reflns_limit_k_max     5
_diffrn_reflns_limit_l_min     -25
_diffrn_reflns_limit_l_max     23
_diffrn_standards_number     ?
_diffrn_standards_interval_count     ?
_diffrn_standards_interval_time     ?
_diffrn_standards_decay_%     ?
_refine_special_details
;
 Refinement of F^2^ against ALL reflections.  The weighted R-factor wR and
 goodness of fit S are based on F^2^, conventional R-factors R are based
 on F, with F set to zero for negative F^2^. The threshold expression of
 F^2^ > 2sigma(F^2^) is used only for calculating R-factors(gt) etc. and is
 not relevant to the choice of reflections for refinement.  R-factors based
 on F^2^ are statistically about twice as large as those based on F, and R-
 factors based on ALL data will be even larger.
;
_reflns_number_total     2122
_reflns_number_gt     1699
_reflns_threshold_expression     I>2sigma(I)
_refine_ls_structure_factor_coef     Fsqd
_refine_ls_matrix_type     full
_refine_ls_R_factor_all     0.0653
_refine_ls_R_factor_gt     0.0475
_refine_ls_wR_factor_gt     0.0949
_refine_ls_wR_factor_ref     0.1037
_refine_ls_goodness_of_fit_ref     1.087
_refine_ls_restrained_S_all     1.105
_refine_ls_number_reflns     2122
_refine_ls_number_parameters     119
_refine_ls_number_restraints     4
_refine_ls_hydrogen_treatment     constr
_refine_ls_weighting_scheme     calc
_refine_ls_weighting_details
         'calc w=1/[\s^2^(Fo^2^)+(0.0410P)^2^+0.4000P] where P=(Fo^2^+2Fc^2^)/3'
_atom_sites_solution_hydrogens     geom
_atom_sites_solution_primary     direct
_atom_sites_solution_secondary     difmap
_refine_ls_shift/su_max     0.000
_refine_ls_shift/su_mean     0.000
_refine_diff_density_max     0.305
_refine_diff_density_min     -0.310
_refine_ls_extinction_method     none
_refine_ls_extinction_coef     ?
loop_
    _atom_type_symbol
    _atom_type_description
    _atom_type_scat_dispersion_real
    _atom_type_scat_dispersion_imag
    _atom_type_scat_source
    'C' 'C' 0.0033 0.0016
                         'International Tables Vol C Tables 4.2.6.8 and 6.1.1.4'
    'H' 'H' 0.0000 0.0000
                         'International Tables Vol C Tables 4.2.6.8 and 6.1.1.4'
    'N' 'N' 0.0061 0.0033
                         'International Tables Vol C Tables 4.2.6.8 and 6.1.1.4'
    'O' 'O' 0.0106 0.0060
                         'International Tables Vol C Tables 4.2.6.8 and 6.1.1.4'
    'Cl' 'Cl' 0.1484 0.1585
                         'International Tables Vol C Tables 4.2.6.8 and 6.1.1.4'
_computing_data_collection     '<i>CrystalClear</i> (Rigaku, 2005)'
_computing_cell_refinement     '<i>CrystalClear</i> (Rigaku, 2005)'
_computing_data_reduction     '<i>CrystalClear</i> (Rigaku, 2005)'
_computing_structure_solution     '<i>SHELXS97</i> (Sheldrick, 2008)'
_computing_structure_refinement     '<i>SHELXL97</i> (Sheldrick, 2008)'
_computing_molecular_graphics     '<i>SHELXTL</i> (Sheldrick, 2008)'
_computing_publication_material     '<i>SHELXTL</i> (Sheldrick, 2008)'
loop_
    _atom_site_type_symbol
    _atom_site_label
    _atom_site_fract_x
    _atom_site_fract_y
    _atom_site_fract_z
    _atom_site_U_iso_or_equiv
    _atom_site_adp_type
    _atom_site_calc_flag
    _atom_site_refinement_flags
    _atom_site_occupancy
    _atom_site_symmetry_multiplicity
    _atom_site_disorder_assembly
    _atom_site_disorder_group
    Cl Cl1 0.41622(5) 1.32273(13) 0.29181(3) 0.02016(16) Uani d . 1 1 . .
    O O3 0.29262(14) 0.7514(4) 0.42037(8) 0.0222(4) Uani d . 1 1 . .
    O O2 0.48355(14) 0.9420(4) 0.41518(8) 0.0188(4) Uani d . 1 1 . .
    N N1 0.37140(16) 0.5601(4) 0.55354(10) 0.0163(4) Uani d D 1 1 . .
    H H1A 0.3555 0.6038 0.5074 0.024 Uiso calc RD 1 1 . .
    H H1B 0.4170 0.3902 0.5590 0.024 Uiso calc RD 1 1 . .
    H H1C 0.4158 0.7104 0.5760 0.024 Uiso calc RD 1 1 . .
    O O1 -0.08865(14) 0.4356(4) 0.66202(9) 0.0250(4) Uani d D 1 1 . .
    H H1 -0.1461 0.3684 0.6347 0.037 Uiso d RD 1 1 . .
    C C2 0.1616(2) 0.3348(6) 0.54972(13) 0.0223(5) Uani d . 1 1 . .
    H H2A 0.1781 0.2289 0.5094 0.027 Uiso calc R 1 1 . .
    C C7 0.3694(2) 0.9122(5) 0.39246(11) 0.0163(5) Uani d . 1 1 . .
    C C1 0.2513(2) 0.5212(5) 0.58293(12) 0.0164(5) Uani d . 1 1 . .
    C C6 0.2298(2) 0.6739(6) 0.64231(12) 0.0204(5) Uani d . 1 1 . .
    H H6A 0.2929 0.7995 0.6651 0.025 Uiso calc R 1 1 . .
    C C4 0.0232(2) 0.4565(5) 0.63473(12) 0.0184(5) Uani d . 1 1 . .
    C C5 0.1148(2) 0.6413(6) 0.66814(12) 0.0235(5) Uani d . 1 1 . .
    H H5A 0.0989 0.7458 0.7088 0.028 Uiso calc R 1 1 . .
    C C3 0.0466(2) 0.3032(6) 0.57581(13) 0.0231(5) Uani d . 1 1 . .
    H H3A -0.0159 0.1760 0.5531 0.028 Uiso calc R 1 1 . .
    C C8 0.3133(2) 1.0670(5) 0.32664(12) 0.0191(5) Uani d . 1 1 . .
    H H8A 0.2366 1.1738 0.3364 0.023 Uiso calc R 1 1 . .
    H H8B 0.2873 0.9156 0.2909 0.023 Uiso calc R 1 1 . .
loop_
    _atom_site_aniso_label
    _atom_site_aniso_U_11
    _atom_site_aniso_U_22
    _atom_site_aniso_U_33
    _atom_site_aniso_U_12
    _atom_site_aniso_U_13
    _atom_site_aniso_U_23
    Cl1 0.0217(3) 0.0185(3) 0.0211(3) -0.0005(2) 0.0056(2) 0.0027(2)
    O3 0.0177(8) 0.0311(10) 0.0180(8) -0.0054(7) 0.0023(7) 0.0060(7)
    O2 0.0146(8) 0.0172(8) 0.0236(9) -0.0023(7) -0.0018(6) 0.0011(7)
    N1 0.0141(9) 0.0171(10) 0.0177(10) -0.0021(8) 0.0020(7) 0.0020(8)
    O1 0.0135(8) 0.0374(11) 0.0245(9) -0.0036(8) 0.0041(7) 0.0002(8)
    C2 0.0221(12) 0.0226(12) 0.0232(12) -0.0053(11) 0.0066(10) -0.0074(10)
    C7 0.0161(11) 0.0166(11) 0.0165(11) 0.0005(9) 0.0035(9) -0.0015(9)
    C1 0.0126(10) 0.0173(12) 0.0193(12) -0.0005(9) 0.0023(9) 0.0059(9)
    C6 0.0158(11) 0.0267(13) 0.0181(11) -0.0025(10) -0.0012(9) -0.0015(10)
    C4 0.0135(10) 0.0217(12) 0.0197(12) 0.0005(9) 0.0012(9) 0.0069(10)
    C5 0.0191(11) 0.0338(15) 0.0175(12) -0.0009(11) 0.0014(9) -0.0015(10)
    C3 0.0183(11) 0.0225(12) 0.0285(13) -0.0089(10) 0.0027(10) -0.0057(11)
    C8 0.0169(11) 0.0197(12) 0.0205(12) -0.0036(10) 0.0012(9) 0.0031(10)
_geom_special_details
;
 All esds (except the esd in the dihedral angle between two l.s. planes)
 are estimated using the full covariance matrix.  The cell esds are taken
 into account individually in the estimation of esds in distances, angles
 and torsion angles; correlations between esds in cell parameters are only
 used when they are defined by crystal symmetry.  An approximate (isotropic)
 treatment of cell esds is used for estimating esds involving l.s. planes.
;
loop_
    _geom_bond_atom_site_label_1
    _geom_bond_atom_site_label_2
    _geom_bond_site_symmetry_2
    _geom_bond_distance
    _geom_bond_publ_flag
    Cl1 C8 . 1.784(2) ?
    O3 C7 . 1.265(3) ?
    O2 C7 . 1.256(3) ?
    N1 C1 . 1.477(3) ?
    N1 H1A . 0.9100 ?
    N1 H1B . 0.9100 ?
    N1 H1C . 0.9100 ?
    O1 C4 . 1.368(3) ?
    O1 H1 . 0.8203 ?
    C2 C1 . 1.378(3) ?
    C2 C3 . 1.392(3) ?
    C2 H2A . 0.9500 ?
    C7 C8 . 1.514(3) ?
    C1 C6 . 1.384(3) ?
    C6 C5 . 1.390(3) ?
    C6 H6A . 0.9500 ?
    C4 C3 . 1.383(3) ?
    C4 C5 . 1.389(3) ?
    C5 H5A . 0.9500 ?
    C3 H3A . 0.9500 ?
    C8 H8A . 0.9900 ?
    C8 H8B . 0.9900 ?
loop_
    _geom_angle_atom_site_label_1
    _geom_angle_atom_site_label_2
    _geom_angle_atom_site_label_3
    _geom_angle_site_symmetry_1
    _geom_angle_site_symmetry_3
    _geom_angle
    _geom_angle_publ_flag
    C1 N1 H1A . . 109.5 ?
    C1 N1 H1B . . 109.5 ?
    H1A N1 H1B . . 109.5 ?
    C1 N1 H1C . . 109.5 ?
    H1A N1 H1C . . 109.5 ?
    H1B N1 H1C . . 109.5 ?
    C4 O1 H1 . . 113.6 ?
    C1 C2 C3 . . 119.4(2) ?
    C1 C2 H2A . . 120.3 ?
    C3 C2 H2A . . 120.3 ?
    O2 C7 O3 . . 124.5(2) ?
    O2 C7 C8 . . 121.14(19) ?
    O3 C7 C8 . . 114.38(19) ?
    C2 C1 C6 . . 121.2(2) ?
    C2 C1 N1 . . 118.9(2) ?
    C6 C1 N1 . . 119.9(2) ?
    C1 C6 C5 . . 119.2(2) ?
    C1 C6 H6A . . 120.4 ?
    C5 C6 H6A . . 120.4 ?
    O1 C4 C3 . . 122.4(2) ?
    O1 C4 C5 . . 117.6(2) ?
    C3 C4 C5 . . 119.9(2) ?
    C4 C5 C6 . . 120.2(2) ?
    C4 C5 H5A . . 119.9 ?
    C6 C5 H5A . . 119.9 ?
    C4 C3 C2 . . 120.1(2) ?
    C4 C3 H3A . . 119.9 ?
    C2 C3 H3A . . 119.9 ?
    C7 C8 Cl1 . . 114.65(16) ?
    C7 C8 H8A . . 108.6 ?
    Cl1 C8 H8A . . 108.6 ?
    C7 C8 H8B . . 108.6 ?
    Cl1 C8 H8B . . 108.6 ?
    H8A C8 H8B . . 107.6 ?
loop_
    _geom_torsion_atom_site_label_1
    _geom_torsion_atom_site_label_2
    _geom_torsion_atom_site_label_3
    _geom_torsion_atom_site_label_4
    _geom_torsion_site_symmetry_1
    _geom_torsion_site_symmetry_2
    _geom_torsion_site_symmetry_3
    _geom_torsion_site_symmetry_4
    _geom_torsion
    _geom_torsion_publ_flag
    C3 C2 C1 C6 . . . . 1.0(4) ?
    C3 C2 C1 N1 . . . . -178.1(2) ?
    C2 C1 C6 C5 . . . . -1.0(4) ?
    N1 C1 C6 C5 . . . . 178.2(2) ?
    O1 C4 C5 C6 . . . . -179.3(2) ?
    C3 C4 C5 C6 . . . . 0.3(4) ?
    C1 C6 C5 C4 . . . . 0.3(4) ?
    O1 C4 C3 C2 . . . . 179.3(2) ?
    C5 C4 C3 C2 . . . . -0.3(4) ?
    C1 C2 C3 C4 . . . . -0.4(4) ?
    O2 C7 C8 Cl1 . . . . -7.3(3) ?
    O3 C7 C8 Cl1 . . . . 173.97(17) ?
loop_
    _geom_hbond_atom_site_label_D
    _geom_hbond_atom_site_label_H
    _geom_hbond_atom_site_label_A
    _geom_hbond_site_symmetry_A
    _geom_hbond_distance_DH
    _geom_hbond_distance_HA
    _geom_hbond_distance_DA
    _geom_hbond_angle_DHA
    N1 H1A O3 . 0.91 1.86 2.755(3) 166.0
    N1 H1B O2 3_666 0.91 1.87 2.777(3) 171.1
    N1 H1C O2 3_676 0.91 1.90 2.762(2) 156.6
    O1 H1 O3 3_566 0.82 1.87 2.683(2) 171.6
    C8 H8A O1 3_576 0.99 2.38 3.319(3) 159
_iucr_refine_instructions_details
;
TITL 2 in P2(1)/c
CELL 0.71073  10.7021   4.5242  19.3572  90.000  96.825  90.000
ZERR   4   0.0033   0.0010   0.0068   0.000   0.002   0.000
LATT  1
SYMM -X, 0.5+Y, 0.5-Z
SFAC C H N O CL
UNIT 32 40 4 12 4
L.S. 11
BOND $H
FMAP 2
PLAN 20
acta
CONF
EQIV $1 -x+1, -y+1, -z+1
EQIV $2  -x+1, -y+2, -z+1
EQIV $3 -x, -y+1, -z+1
HTAB N1 O2_$1
HTAB N1 O2_$2
HTAB O1 O3_$3
HTAB N1 O3
DFIX 0.90 0.002 N1 H1A N1 H1B N1 H1C
DFIX 0.82 0.002 O1 H1
TEMP -100
WGHT    0.041000    0.400000
FVAR       0.83615
CL1   5    0.416222    1.322734    0.291809    11.00000    0.02165    0.01850 =
         0.02105    0.00273    0.00557   -0.00051
O3    4    0.292618    0.751442    0.420374    11.00000    0.01768    0.03110 =
         0.01799    0.00596    0.00231   -0.00541
O2    4    0.483546    0.941956    0.415181    11.00000    0.01456    0.01715 =
         0.02362    0.00106   -0.00184   -0.00225
N1    3    0.371404    0.560108    0.553542    11.00000    0.01407    0.01706 =
         0.01767    0.00205    0.00198   -0.00206
AFIX 137
H1A   2    0.355474    0.603774    0.507447    11.00000   -1.50000
H1B   2    0.416980    0.390155    0.559034    11.00000   -1.50000
H1C   2    0.415775    0.710368    0.576038    11.00000   -1.50000
AFIX   0
O1    4   -0.088649    0.435636    0.662018    11.00000    0.01346    0.03739 =
         0.02450    0.00018    0.00410   -0.00359
AFIX   3
H1    2   -0.146105    0.368443    0.634701    11.00000   -1.50000
AFIX   0
C2    1    0.161627    0.334802    0.549721    11.00000    0.02213    0.02262 =
         0.02320   -0.00737    0.00663   -0.00527
AFIX  43
H2A   2    0.178136    0.228870    0.509412    11.00000   -1.20000
AFIX   0
C7    1    0.369359    0.912239    0.392463    11.00000    0.01609    0.01662 =
         0.01651   -0.00151    0.00346    0.00054
C1    1    0.251275    0.521202    0.582932    11.00000    0.01259    0.01729 =
         0.01928    0.00594    0.00232   -0.00046
C6    1    0.229819    0.673941    0.642314    11.00000    0.01578    0.02670 =
         0.01808   -0.00147   -0.00117   -0.00250
AFIX  43
H6A   2    0.292868    0.799506    0.665149    11.00000   -1.20000
AFIX   0
C4    1    0.023204    0.456520    0.634728    11.00000    0.01352    0.02172 =
         0.01968    0.00693    0.00125    0.00046
C5    1    0.114834    0.641322    0.668136    11.00000    0.01906    0.03382 =
         0.01754   -0.00150    0.00145   -0.00089
AFIX  43
H5A   2    0.098891    0.745758    0.708756    11.00000   -1.20000
AFIX   0
C3    1    0.046608    0.303192    0.575808    11.00000    0.01833    0.02249 =
         0.02851   -0.00575    0.00268   -0.00887
AFIX  43
H3A   2   -0.015933    0.176022    0.553086    11.00000   -1.20000
AFIX   0
C8    1    0.313282    1.066971    0.326636    11.00000    0.01686    0.01974 =
         0.02055    0.00311    0.00123   -0.00363
AFIX  23
H8A   2    0.236603    1.173796    0.336447    11.00000   -1.20000
H8B   2    0.287320    0.915572    0.290865    11.00000   -1.20000
HKLF 4
REM  2 in P2(1)/c
REM R1 =  0.0475 for   1699 Fo > 4sig(Fo)  and  0.0653 for all   2122 data
REM    119 parameters refined using      4 restraints
END
WGHT      0.0411      0.4000
REM Highest difference peak  0.305,  deepest hole -0.310,  1-sigma level  0.067
Q1    1   0.1738  1.1810  0.3266  11.00000  0.05    0.31
Q2    1   0.3240  0.7532  0.4601  11.00000  0.05    0.28
Q3    1   0.0504  0.2988  0.6188  11.00000  0.05    0.27
Q4    1   0.4045  1.3095  0.2442  11.00000  0.05    0.25
Q5    1  -0.0155  0.4326  0.6481  11.00000  0.05    0.25
Q6    1   0.4410  1.3180  0.3444  11.00000  0.05    0.24
Q7    1   0.2514  0.5427  0.6184  11.00000  0.05    0.24
Q8    1  -0.0756  0.2073  0.6636  11.00000  0.05    0.23
Q9    1   0.5200  1.3986  0.2571  11.00000  0.05    0.23
Q10   1   0.4531  0.3917  0.6097  11.00000  0.05    0.22
Q11   1   0.3010  0.6446  0.4797  11.00000  0.05    0.22
Q12   1   0.0576  0.5943  0.6395  11.00000  0.05    0.22
Q13   1   0.1840  0.3502  0.4905  11.00000  0.05    0.21
Q14   1   0.4082  1.4613  0.3502  11.00000  0.05    0.21
Q15   1   0.1199  0.2940  0.5687  11.00000  0.05    0.21
Q16   1   0.3483  0.9604  0.3552  11.00000  0.05    0.21
Q17   1   0.4403  0.9549  0.2868  11.00000  0.05    0.20
Q18   1   0.2283  0.6562  0.4142  11.00000  0.05    0.20
Q19   1  -0.1476  0.4449  0.5768  11.00000  0.05    0.20
Q20   1   0.1618  0.6600  0.6427  11.00000  0.05    0.20
;
data_global
_journal_date_recd_electronic     2012-05-07
_journal_date_accepted     2012-05-11
_journal_name_full     'Acta Crystallographica, Section E'
_journal_year     2012
_journal_volume     68
_journal_issue      6
_journal_page_first     o1883
_journal_page_last     o1883
_journal_paper_category     QO
_journal_paper_doi     10.1107/S1600536812021411
_journal_coeditor_code     XU5534
_publ_contact_author_name     'Ying-Chun Wang'
_publ_contact_author_address
;
College of Chemistry and Chemical Engineering,
Southeast UniVersity,
Nanjing 210096,
People's Republic of China
;
_publ_contact_author_email     chenxinyuanseu@yahoo.com.cn
_publ_contact_author_fax     '862552090598'
_publ_contact_author_phone     '862552090598'
_publ_section_title
;
4-Hydroxyanilinium 2-chloroacetate
;
loop_
    _publ_author_name
    _publ_author_footnote
    _publ_author_address
    'Wang, Ying-Chun' .
;
College of Chemistry and Chemical Engineering,
Southeast University,
Nanjing 210096,
People's Republic of China
;
