# Supplementary material for: 4-Hy­droxy­anilinium 2-chloro­acetate
Source: Acta Crystallogr Sect E Struct Rep Online. 2012 May 26;68(Pt 6):o1883. doi: 10.1107/S1600536812021411 (PMC3379443; doi:10.1107/S1600536812021411)
Supplement: Supplementary file 2 [file e-68-o1883-Isup2.hkl]

# 
# h,k,l, Fc-squared, Fo-squared, sigma(Fo-squared) and status flag 
# 
data_I
_shelx_title ' 2 in P2(1)/c' 
_shelx_refln_list_code          4 
_shelx_F_calc_maximum      115.26 
_exptl_crystal_F_000       424.00 
_reflns_d_resolution_high  0.7696 
 
loop_ 
 _symmetry_equiv_pos_as_xyz 
 'x, y, z' 
 '-x, y+1/2, -z+1/2' 
 '-x, -y, -z' 
 'x, -y-1/2, z-1/2' 
 
_cell_length_a    10.7021 
_cell_length_b     4.5242 
_cell_length_c    19.3572 
_cell_angle_alpha  90.000 
_cell_angle_beta   96.825 
_cell_angle_gamma  90.000 
 
_shelx_F_squared_multiplier     1.000 
 
loop_ 
 _refln_index_h 
 _refln_index_k 
 _refln_index_l 
 _refln_F_squared_calc 
 _refln_F_squared_meas 
 _refln_F_squared_sigma 
 _refln_observed_status 
   2   0   0      201.51      197.11      3.75 o 
   3   0   0     1162.53     1005.46     23.35 o 
   4   0   0      353.78      265.35      7.19 o 
   5   0   0        0.25        2.46      2.25 o 
   6   0   0     1180.47     1078.89     33.81 o 
   7   0   0      148.62      113.91     17.11 o 
   8   0   0       51.88       13.77      8.21 o 
   9   0   0      138.71      145.62     15.61 o 
  10   0   0      267.90      267.71     20.18 o 
  11   0   0      218.93      212.93     22.91 o 
  12   0   0      119.36      135.79     29.71 o 
  13   0   0       13.48        5.95     16.48 o 
   1   1   0      694.04      746.77     12.17 o 
   2   1   0      245.55      225.41      4.03 o 
   3   1   0     2461.23     2604.50     20.66 o 
   4   1   0     2422.46     2542.44     17.95 o 
   5   1   0      169.76      153.33      5.28 o 
   6   1   0      359.43      354.29      7.51 o 
   7   1   0      172.77      177.69      7.05 o 
   8   1   0     1404.32     1427.77     25.86 o 
   9   1   0      368.89      430.27     24.29 o 
  10   1   0      457.26      444.55     16.71 o 
  11   1   0      443.28      460.36     18.05 o 
  12   1   0        4.20       18.02      8.77 o 
  13   1   0      135.35      102.95     18.42 o 
   0   2   0        3.96       11.60      6.81 o 
   1   2   0        2.86       26.68      8.99 o 
   2   2   0      220.69      222.04     13.21 o 
   3   2   0       24.80       40.69      4.96 o 
   4   2   0       58.13       60.87      3.88 o 
   5   2   0      337.41      317.49      6.86 o 
   6   2   0      423.38      404.14     10.20 o 
   7   2   0     1042.51     1080.24     24.50 o 
   8   2   0      777.82      794.48     18.25 o 
   9   2   0       15.95        9.07      8.99 o 
  10   2   0       23.61       22.05      9.96 o 
  11   2   0      291.95      278.09     17.65 o 
  12   2   0        0.07       21.41      8.71 o 
   1   3   0       92.73      120.81     13.59 o 
   2   3   0        0.59       67.34     16.39 o 
   3   3   0     1299.79     1374.11     31.29 o 
   4   3   0      151.74      150.10     11.33 o 
   5   3   0        0.48        1.05      4.93 o 
   6   3   0      224.40      241.45     18.83 o 
   7   3   0      331.21      329.64     13.83 o 
   8   3   0      251.57      226.88     15.45 o 
   9   3   0      126.87      121.75     14.44 o 
  10   3   0      261.59      262.76     28.40 o 
  11   3   0       17.00       14.73      6.88 o 
   0   4   0        7.05       10.93     10.38 o 
   1   4   0       13.38       19.56      7.84 o 
   2   4   0       40.84       39.31      6.72 o 
   3   4   0       60.80       61.06      8.17 o 
   4   4   0      346.57      347.45     13.73 o 
   5   4   0       72.92       77.41     14.77 o 
   6   4   0        1.58       28.64     11.51 o 
   7   4   0        0.21        9.08      7.38 o 
   8   4   0        2.86        9.03     10.71 o 
   9   4   0       16.23       22.03      7.73 o 
  10   4   0        2.25       12.25      9.21 o 
   1   5   0      195.74      204.65     15.54 o 
   2   5   0      242.99      244.94     17.00 o 
   3   5   0      214.25      199.48     19.89 o 
   4   5   0      147.68      161.73     21.14 o 
   5   5   0        9.77       22.67      9.86 o 
   6   5   0        1.60        3.74      7.12 o 
   7   5   0       57.92       28.80     10.23 o 
 -13   1   1        1.91       14.26     16.21 o 
 -12   1   1        2.70       18.38      9.60 o 
 -11   1   1      270.28      268.45     15.34 o 
 -10   1   1       72.42       94.30     14.29 o 
  -9   1   1     1055.99     1084.86     24.85 o 
  -8   1   1        2.58       13.39      4.99 o 
  -7   1   1      458.66      460.49      9.94 o 
  -6   1   1      451.14      492.80     12.76 o 
  -5   1   1      252.39      255.61      5.85 o 
  -4   1   1        5.18        4.85      1.93 o 
  -3   1   1      236.24      211.97      9.05 o 
  -2   1   1      558.57      576.55      8.82 o 
  -1   1   1     6574.31     7148.85     29.59 o 
   0   1   1     3062.48     3006.07     16.36 o 
   1   1   1      149.63      213.70      9.03 o 
   2   1   1        5.43       11.03      2.61 o 
   3   1   1     2169.08     2270.41     14.08 o 
   4   1   1     1211.89     1226.56     11.99 o 
   5   1   1      822.63      796.90     18.72 o 
   6   1   1      909.03      922.17     22.62 o 
   7   1   1       88.42       91.96      8.53 o 
   8   1   1       97.08      122.09     13.60 o 
   9   1   1      677.04      677.94     18.91 o 
  10   1   1       47.33       23.32      9.41 o 
  11   1   1       75.82       93.16     13.63 o 
  12   1   1       49.32       47.40     14.79 o 
  13   1   1        0.45       14.09     10.87 o 
 -13   2   1       72.34       66.47     14.93 o 
 -12   2   1       19.15       28.12     14.56 o 
 -11   2   1      132.30      183.14     16.01 o 
 -10   2   1        7.24        6.56      8.02 o 
  -9   2   1       39.16       16.11      8.21 o 
  -8   2   1      745.93      748.45     19.05 o 
  -7   2   1      688.49      672.24     26.47 o 
  -6   2   1      477.77      472.79      9.94 o 
  -5   2   1     1062.53     1128.55     16.82 o 
  -4   2   1      854.04      908.76     17.57 o 
  -3   2   1        7.35       11.72      3.51 o 
  -2   2   1       19.21       28.87      6.27 o 
  -1   2   1     3068.77     3248.48     22.51 o 
   0   2   1     1361.76     1392.61     14.83 o 
   1   2   1     1839.86     1843.03     15.74 o 
   2   2   1      222.91      187.04      5.89 o 
   3   2   1      676.79      711.00     10.29 o 
   4   2   1        0.33        3.03      3.77 o 
   5   2   1      411.38      392.53      8.96 o 
   6   2   1      670.51      671.07     20.77 o 
   7   2   1       49.52       43.84     13.15 o 
   8   2   1       38.86       49.93     12.52 o 
   9   2   1        9.13       14.98      9.12 o 
  10   2   1       57.44       73.58     12.81 o 
  11   2   1      106.30       88.54     14.05 o 
  12   2   1       33.09       22.06     10.51 o 
 -11   3   1       37.91       45.00     11.35 o 
 -10   3   1       88.73      116.32     14.08 o 
  -9   3   1      148.65      167.62     14.59 o 
  -8   3   1      947.57     1050.02     18.71 o 
  -7   3   1       60.92       61.10     11.17 o 
  -6   3   1        6.45       13.33      7.71 o 
  -5   3   1      111.10      126.22     17.08 o 
  -4   3   1      223.89      210.34      9.41 o 
  -3   3   1     1443.77     1486.83     37.49 o 
  -2   3   1     2298.68     2471.74     37.00 o 
  -1   3   1      144.78      127.73     11.45 o 
   0   3   1      306.27      309.67     10.97 o 
   1   3   1       19.51       21.79      6.86 o 
   2   3   1      916.95      999.32     26.18 o 
   3   3   1       51.10       51.57      7.76 o 
   4   3   1      666.54      666.60     21.66 o 
   5   3   1      211.24      210.27      9.63 o 
   6   3   1        7.25       18.38      9.32 o 
   7   3   1        0.10        4.93      6.46 o 
   8   3   1      130.09      139.31     16.90 o 
   9   3   1      255.77      262.73     17.18 o 
  10   3   1      128.13      120.48     15.53 o 
  11   3   1      307.76      293.30     26.78 o 
 -10   4   1      146.67      190.56     19.97 o 
  -9   4   1       10.51       14.11      8.04 o 
  -8   4   1        9.06       11.01      7.07 o 
  -7   4   1      214.46      217.08     22.40 o 
  -6   4   1      375.06      413.06     19.69 o 
  -5   4   1       94.81       92.03     14.72 o 
  -4   4   1       40.31       34.72      7.48 o 
  -3   4   1      171.28      178.24     14.20 o 
  -2   4   1       30.27       28.79      7.79 o 
  -1   4   1       20.84       14.79      5.90 o 
   0   4   1      656.55      667.39     18.38 o 
   1   4   1      332.29      332.05     13.87 o 
   2   4   1       81.37       71.07      8.30 o 
   3   4   1       18.73        4.63      6.61 o 
   4   4   1      163.42      170.90     16.45 o 
   5   4   1      205.26      218.92     25.63 o 
   6   4   1      664.73      666.90     22.14 o 
   7   4   1      438.68      478.59     52.02 o 
   8   4   1      529.49      545.93     17.64 o 
   9   4   1      340.16      362.62     31.52 o 
  10   4   1      200.89      208.60     37.04 o 
  -7   5   1       15.10       25.83     32.14 o 
  -6   5   1        0.01        7.52      5.21 o 
  -5   5   1       43.94       39.40     10.88 o 
  -4   5   1      162.07      143.54     20.74 o 
  -3   5   1      173.67      170.74     18.92 o 
  -2   5   1      333.83      356.62     24.36 o 
  -1   5   1       65.46      100.67     16.11 o 
   0   5   1      230.42      209.64     17.89 o 
   1   5   1       13.77       17.41      6.15 o 
   2   5   1      325.66      344.43     20.18 o 
   3   5   1      256.42      288.52     16.00 o 
   4   5   1       43.03       63.07     13.25 o 
   5   5   1        6.60       17.68      8.21 o 
   6   5   1       25.28       15.04      6.63 o 
   7   5   1       22.97       15.58      8.75 o 
 -13   0   2       79.66       75.22     12.67 o 
 -12   0   2      137.21      129.81     21.35 o 
 -11   0   2      145.83      165.72     20.44 o 
 -10   0   2       42.81       39.04     10.58 o 
  -9   0   2      227.89      239.04     17.50 o 
  -8   0   2      617.10      631.14     16.30 o 
  -7   0   2      798.19      771.24     23.16 o 
  -6   0   2     7761.94     8283.87    126.22 o 
  -5   0   2       44.14       23.63      6.73 o 
  -4   0   2      406.17      462.95     14.11 o 
  -3   0   2      826.93      831.53      9.85 o 
  -2   0   2     2606.92     2520.44     20.62 o 
  -1   0   2       19.47        5.25      8.28 o 
   1   0   2      322.65      340.32      5.91 o 
   2   0   2     9522.13     9919.41     65.74 o 
   3   0   2     1159.78     1022.38     25.05 o 
   4   0   2     1253.19     1380.92     16.98 o 
   5   0   2      234.33      270.33      6.50 o 
   6   0   2       71.13       71.21     10.11 o 
   7   0   2      400.30      377.02     17.31 o 
   8   0   2      229.22      223.69     19.78 o 
   9   0   2     3555.91     3676.17    160.24 o 
  10   0   2     1157.15     1141.42     27.67 o 
  11   0   2      477.38      491.68     27.30 o 
  12   0   2      603.73      602.86     28.83 o 
  13   0   2      134.70      142.04     26.95 o 
 -13   1   2       47.20       49.53     13.98 o 
 -12   1   2      112.01      126.84     23.77 o 
 -11   1   2      178.40      195.50     13.09 o 
 -10   1   2       46.27       54.99      9.07 o 
  -9   1   2     1609.13     1596.04     20.40 o 
  -8   1   2      163.61      171.27     12.67 o 
  -7   1   2      306.07      313.70     10.39 o 
  -6   1   2      568.27      643.25     21.52 o 
  -5   1   2      172.02      185.63     10.09 o 
  -4   1   2       12.98        7.63      2.27 o 
  -3   1   2     1319.67     1299.95      9.67 o 
  -2   1   2     5018.69     5115.12     37.42 o 
  -1   1   2     2483.03     2537.55     22.26 o 
   0   1   2       65.05      107.04      7.27 o 
   1   1   2      114.48      115.19      6.23 o 
   2   1   2     9361.52     9650.51     60.95 o 
   3   1   2       12.58        4.11      8.44 o 
   4   1   2     1129.23     1139.41     17.65 o 
   5   1   2     1642.99     1665.82     40.98 o 
   6   1   2     1000.19      947.19     13.99 o 
   7   1   2       34.16       30.26      4.62 o 
   8   1   2      471.23      465.32     16.05 o 
   9   1   2        3.38        4.75      8.58 o 
  10   1   2      177.90      203.38     16.72 o 
  11   1   2      156.07      139.29     12.56 o 
  12   1   2       78.10       89.82     15.24 o 
  13   1   2        1.80       10.40     13.61 o 
 -13   2   2       49.68       43.97     11.98 o 
 -12   2   2      331.12      333.78     14.45 o 
 -11   2   2       37.36       54.07     14.63 o 
 -10   2   2       73.28       87.09     12.67 o 
  -9   2   2        0.78        8.19      7.26 o 
  -8   2   2     1423.11     1453.03     21.37 o 
  -7   2   2       66.32       84.57     12.76 o 
  -6   2   2      322.31      309.36      8.88 o 
  -5   2   2      929.33     1039.13     18.75 o 
  -4   2   2      169.30      162.11      6.24 o 
  -3   2   2      570.53      660.65     17.53 o 
  -2   2   2      178.67      178.56     12.26 o 
  -1   2   2     1198.06     1192.58     14.77 o 
   0   2   2      254.26      256.03     10.55 o 
   1   2   2     2127.27     2317.83     19.99 o 
   2   2   2     1874.72     1964.53     14.41 o 
   3   2   2       38.59       41.51      4.54 o 
   4   2   2       31.88       31.66      2.52 o 
   5   2   2      251.75      238.49     18.02 o 
   6   2   2      313.80      308.07     17.37 o 
   7   2   2       68.72       69.39     15.98 o 
   8   2   2      165.43      165.15     12.91 o 
   9   2   2        6.76        2.09      9.18 o 
  10   2   2       46.91       25.00      8.42 o 
  11   2   2       21.34       26.33      7.66 o 
  12   2   2        3.24       16.25      9.29 o 
 -11   3   2       48.94       49.46     13.50 o 
 -10   3   2        8.97       15.54     12.81 o 
  -9   3   2      193.19      226.56     18.58 o 
  -8   3   2       11.02       45.73     21.94 o 
  -7   3   2       37.64       30.27     10.66 o 
  -6   3   2      101.37      112.86     14.17 o 
  -5   3   2        0.17       23.66      7.77 o 
  -4   3   2        0.74        1.98      3.94 o 
  -3   3   2      252.32      329.00     18.57 o 
  -2   3   2      484.95      530.74     19.87 o 
  -1   3   2        0.10        6.44      5.02 o 
   0   3   2       73.55       78.51      9.19 o 
   1   3   2        8.69       17.26      6.20 o 
   2   3   2     1327.78     1416.43     29.91 o 
   3   3   2      194.14      187.62     13.69 o 
   4   3   2        3.52       15.80      8.31 o 
   5   3   2      158.16      170.67     18.12 o 
   6   3   2      107.90       82.51     12.28 o 
   7   3   2      311.70      303.96     19.05 o 
   8   3   2      231.41      239.06     18.10 o 
   9   3   2      111.91      100.89     21.00 o 
  10   3   2       60.36       49.99     17.98 o 
  11   3   2        4.04       20.91      9.22 o 
 -10   4   2        9.55       16.81     27.78 o 
  -9   4   2       12.48       86.93     18.82 o 
  -8   4   2        1.62        5.47      6.54 o 
  -7   4   2        2.47        6.35      5.02 o 
  -6   4   2        4.62       14.20      8.80 o 
  -5   4   2        8.91       24.58      8.36 o 
  -4   4   2        0.05       17.54      5.00 o 
  -3   4   2       51.55       47.89      9.75 o 
  -2   4   2       73.82       67.00      8.74 o 
  -1   4   2       26.86       17.93      7.46 o 
   0   4   2      134.01      154.18     14.63 o 
   1   4   2       21.09        6.43      6.22 o 
   2   4   2       16.07       13.78      6.29 o 
   3   4   2        5.76       13.17      5.67 o 
   4   4   2       15.17       19.54      9.43 o 
   5   4   2       46.62       44.58     10.34 o 
   6   4   2      414.24      400.97     17.92 o 
   7   4   2       47.09       55.54     17.17 o 
   8   4   2        8.78       25.20     10.18 o 
   9   4   2       15.16       18.95      9.08 o 
  -7   5   2       57.34       59.90     21.05 o 
  -6   5   2       61.38       47.89     13.77 o 
  -5   5   2       80.43       95.84     33.71 o 
  -4   5   2      143.21      148.44     14.71 o 
  -3   5   2      162.26      151.71     20.09 o 
  -2   5   2      257.44      263.05     16.60 o 
  -1   5   2       12.97       13.38      8.58 o 
   0   5   2      277.39      317.61     18.15 o 
   1   5   2       63.88       65.23      8.82 o 
   2   5   2       51.55       61.18     13.69 o 
   3   5   2       43.68       49.35     21.35 o 
   4   5   2       20.55       25.45      9.26 o 
   5   5   2       30.54       37.54      9.90 o 
   6   5   2       19.10       16.56     10.91 o 
   7   5   2       23.18       22.49     11.92 o 
 -13   1   3      212.93      217.91     23.27 o 
 -12   1   3      130.38      123.56     10.00 o 
 -11   1   3       11.71       18.12      6.41 o 
 -10   1   3      257.96      269.22     12.38 o 
  -9   1   3       83.27       93.11     10.51 o 
  -8   1   3       27.25       27.01     10.45 o 
  -7   1   3      138.25      160.05     22.59 o 
  -6   1   3     2387.08     2654.30     41.83 o 
  -5   1   3      214.75      219.07      8.36 o 
  -4   1   3      362.95      332.19      5.98 o 
  -3   1   3     2484.93     2398.29     13.57 o 
  -2   1   3     6123.16     6127.81     49.63 o 
  -1   1   3      138.96      146.10      5.07 o 
   0   1   3      786.29      782.82      8.08 o 
   1   1   3    10658.14    10626.41     47.51 o 
   2   1   3        1.39       -1.21      3.72 o 
   3   1   3       64.32       43.12     12.65 o 
   4   1   3      259.79      226.84     12.39 o 
   5   1   3      238.60      248.49     13.11 o 
   6   1   3      221.01      230.21      6.08 o 
   7   1   3        0.09        3.09      1.72 o 
   8   1   3       33.21       33.24     13.07 o 
   9   1   3      940.84      921.18     23.45 o 
  10   1   3       10.57        6.36      8.84 o 
  11   1   3        1.00       19.89      9.99 o 
  12   1   3       69.12       64.39     17.76 o 
  13   1   3        0.43        1.75     12.11 o 
 -13   2   3       99.18      116.77     16.20 o 
 -12   2   3      275.26      265.08     13.39 o 
 -11   2   3      237.92      266.08     22.09 o 
 -10   2   3       28.06       27.26      7.85 o 
  -9   2   3        2.32        5.10      6.50 o 
  -8   2   3        9.05        3.41      4.14 o 
  -7   2   3      777.48      816.22     21.87 o 
  -6   2   3        0.08        6.93      4.25 o 
  -5   2   3      501.36      510.73     19.97 o 
  -4   2   3     1143.08     1182.86     22.13 o 
  -3   2   3      232.56      241.60      9.85 o 
  -2   2   3     1657.74     1739.25     28.58 o 
  -1   2   3       16.97       12.09      2.61 o 
   0   2   3       26.13       25.92      5.01 o 
   1   2   3     1087.49     1165.15     22.68 o 
   2   2   3     3970.29     4222.42     39.38 o 
   3   2   3      355.86      337.99      6.36 o 
   4   2   3      117.81      104.18     12.72 o 
   5   2   3      151.37      121.80     12.93 o 
   6   2   3      932.49      922.31     18.84 o 
   7   2   3      892.44      896.35     24.08 o 
   8   2   3     1780.38     1738.36     64.24 o 
   9   2   3        2.34       10.32      7.33 o 
  10   2   3        0.55       15.50     11.18 o 
  11   2   3       98.80       74.66     13.10 o 
  12   2   3       22.42       30.08     10.67 o 
 -11   3   3       32.71       29.72      7.95 o 
 -10   3   3       23.47       26.15      6.77 o 
  -9   3   3      660.58      711.57     32.86 o 
  -8   3   3      388.60      402.08     24.42 o 
  -7   3   3       95.67       88.48     15.82 o 
  -6   3   3      713.20      759.55     13.78 o 
  -5   3   3       72.74       73.92     11.62 o 
  -4   3   3       23.96       21.45      5.51 o 
  -3   3   3      677.22      710.74     18.65 o 
  -2   3   3       54.87       48.96      7.64 o 
  -1   3   3     1271.91     1270.81     25.46 o 
   0   3   3      589.01      603.44     18.03 o 
   1   3   3      176.89      200.22     14.45 o 
   2   3   3       36.38       46.90      7.65 o 
   3   3   3      458.87      476.81     11.77 o 
   4   3   3      686.35      691.12     31.26 o 
   5   3   3      267.03      328.29     51.54 o 
   6   3   3      275.54      272.83     13.60 o 
   7   3   3       57.59       63.17     28.11 o 
   8   3   3      250.80      259.24     17.41 o 
   9   3   3      107.24       96.77     14.35 o 
  10   3   3      362.93      373.69     22.25 o 
  11   3   3      422.79      437.34     39.88 o 
 -10   4   3       40.55       46.44     14.63 o 
  -9   4   3     1364.39     1517.95     50.81 o 
  -8   4   3       46.20       63.41     18.55 o 
  -7   4   3       17.66       15.89      9.42 o 
  -6   4   3      312.46      335.83     15.16 o 
  -5   4   3      297.42      345.98     22.21 o 
  -4   4   3      220.12      200.00     11.82 o 
  -3   4   3      201.59      220.31     15.43 o 
  -2   4   3        0.16        2.57     10.22 o 
  -1   4   3      464.64      479.56     13.07 o 
   0   4   3     1526.86     1521.16     26.56 o 
   1   4   3      826.16      792.55     18.05 o 
   2   4   3      668.49      665.02     12.95 o 
   3   4   3      285.09      266.23     12.44 o 
   4   4   3       49.30       59.35     10.36 o 
   5   4   3        7.20       12.86      9.19 o 
   6   4   3       37.83       29.97      9.96 o 
   7   4   3       15.57       14.22      7.96 o 
   8   4   3       13.59        8.94      8.29 o 
   9   4   3      124.93      113.80     13.45 o 
  -7   5   3       50.28       52.26     18.39 o 
  -6   5   3       34.51       28.86     19.94 o 
  -5   5   3       19.69       10.06     17.48 o 
  -4   5   3        9.94        3.44      5.37 o 
  -3   5   3        0.04       12.47      9.64 o 
  -2   5   3        0.94        7.00      4.24 o 
  -1   5   3      433.23      480.89     23.37 o 
   0   5   3      176.37      184.27     16.35 o 
   1   5   3       15.46       21.01      7.51 o 
   2   5   3        2.22        7.03      6.54 o 
   3   5   3       80.67       94.22     13.43 o 
   4   5   3       73.30       73.60     16.55 o 
   5   5   3      523.00      542.81     18.41 o 
   6   5   3       32.93       44.68     11.35 o 
 -13   0   4       11.11       14.83     13.37 o 
 -12   0   4       85.81       68.75     17.68 o 
 -11   0   4     1310.85     1277.04     34.56 o 
 -10   0   4      120.68      131.76     18.22 o 
  -9   0   4      833.61      805.80     23.18 o 
  -8   0   4       33.85       31.20      9.03 o 
  -7   0   4       23.36       26.79     14.50 o 
  -6   0   4      564.00      622.81     33.65 o 
  -5   0   4     2010.26     2073.20     21.73 o 
  -3   0   4     2608.41     2545.77     18.16 o 
  -2   0   4      657.11      545.05      8.49 o 
  -1   0   4      424.52      366.78     12.01 o 
   0   0   4     7575.64     7620.65     42.03 o 
   1   0   4     9860.58     9539.23    110.75 o 
   2   0   4     1543.87     1301.51     10.61 o 
   3   0   4     6053.33     5945.33     89.25 o 
   4   0   4      190.68      231.79     10.10 o 
   5   0   4      536.59      544.65     10.12 o 
   6   0   4     1268.26     1274.18     29.24 o 
   7   0   4     1481.68     1461.51     42.80 o 
   8   0   4     1719.20     1777.90     43.68 o 
   9   0   4      301.55      293.12     16.07 o 
  10   0   4       93.10       58.44     19.27 o 
  11   0   4      515.06      460.96     27.33 o 
  12   0   4      111.57       98.40     20.25 o 
  13   0   4      319.38      380.52     37.62 o 
 -13   1   4      139.36      153.80     37.22 o 
 -12   1   4       66.38       55.63      8.25 o 
 -11   1   4      385.92      375.88     15.92 o 
 -10   1   4       37.27       42.45      7.04 o 
  -9   1   4        4.88       10.88      3.35 o 
  -8   1   4      416.80      422.86     11.41 o 
  -7   1   4     2314.13     2469.08     31.88 o 
  -6   1   4       47.61       37.03      5.50 o 
  -5   1   4        1.82        4.49      4.38 o 
  -4   1   4      412.49      433.69     10.19 o 
  -3   1   4      150.25      136.12      4.25 o 
  -2   1   4      282.23      231.35      6.69 o 
  -1   1   4     4818.19     4815.53     30.64 o 
   0   1   4    13284.21    13707.93     86.51 o 
   1   1   4      696.82      614.67     11.66 o 
   2   1   4      113.34      109.47      4.28 o 
   3   1   4      168.26      112.07      6.58 o 
   4   1   4      480.68      489.59     19.64 o 
   5   1   4      132.05      101.36      9.41 o 
   6   1   4      380.60      348.24     14.04 o 
   7   1   4      210.13      191.71      7.67 o 
   8   1   4      138.61      173.23     15.48 o 
   9   1   4      300.47      268.46     15.40 o 
  10   1   4      189.82      206.06     14.43 o 
  11   1   4      471.85      499.70     21.51 o 
  12   1   4        1.24        9.02     12.96 o 
  13   1   4       44.91       35.58     11.40 o 
 -13   2   4        0.70        2.03     13.50 o 
 -12   2   4       67.63       59.34     14.07 o 
 -11   2   4       36.91       43.63      9.99 o 
 -10   2   4      163.37      171.46     12.05 o 
  -9   2   4        1.62        4.46      5.88 o 
  -8   2   4      266.64      268.79     16.96 o 
  -7   2   4      229.56      227.68     10.32 o 
  -6   2   4       75.68       69.59      9.09 o 
  -5   2   4      297.83      297.02     11.02 o 
  -4   2   4     1937.07     2001.37     23.05 o 
  -3   2   4     1147.24     1254.31     13.73 o 
  -2   2   4      564.15      610.82     14.51 o 
  -1   2   4     1023.24     1153.97     24.70 o 
   0   2   4      883.05      916.67     15.56 o 
   1   2   4      476.24      460.17      9.62 o 
   2   2   4      703.01      635.50     13.09 o 
   3   2   4     1398.28     1327.67     14.23 o 
   4   2   4     1238.65     1282.08     25.97 o 
   5   2   4        7.98       12.74      8.22 o 
   6   2   4      179.01      170.01     15.43 o 
   7   2   4       64.36       53.91     10.85 o 
   8   2   4       83.73       88.44     20.99 o 
   9   2   4        0.40       15.75     10.47 o 
  10   2   4       21.08       28.35     16.74 o 
  11   2   4       28.72       41.94     14.94 o 
  12   2   4      171.51      202.79     20.24 o 
 -11   3   4       24.53       41.94     15.68 o 
 -10   3   4      141.19      123.63     22.03 o 
  -9   3   4        0.00       10.31      4.71 o 
  -8   3   4      278.84      260.99     15.02 o 
  -7   3   4       23.31       66.33     11.06 o 
  -6   3   4      301.92      247.76     12.18 o 
  -5   3   4       10.46        5.39      4.83 o 
  -4   3   4       53.62       47.43      9.72 o 
  -3   3   4      670.55      703.65     31.44 o 
  -2   3   4        0.25        9.85      3.78 o 
  -1   3   4      107.41      116.23     12.01 o 
   0   3   4      310.08      296.44     12.18 o 
   1   3   4      137.72      123.51     11.96 o 
   2   3   4      211.09      202.60     11.41 o 
   3   3   4       33.87       32.47      7.35 o 
   4   3   4       28.42       26.33      7.56 o 
   5   3   4       64.08       54.82     10.42 o 
   6   3   4      346.51      339.46     17.91 o 
   7   3   4       95.91      105.95     11.54 o 
   8   3   4       67.00       53.69      9.56 o 
   9   3   4      118.30      133.07     17.33 o 
  10   3   4       82.45       79.41     12.24 o 
  11   3   4       83.23       91.43     20.84 o 
 -10   4   4        0.13       25.28     33.78 o 
  -9   4   4      143.90      203.07     37.47 o 
  -8   4   4       43.85       61.87     20.44 o 
  -7   4   4      220.51      214.48     25.56 o 
  -6   4   4       40.52       43.16      9.90 o 
  -5   4   4        0.21       16.34      5.19 o 
  -4   4   4       19.55       16.84      5.86 o 
  -3   4   4       20.89       23.14      6.95 o 
  -2   4   4       49.74       43.71     10.49 o 
  -1   4   4        7.73        5.98      5.06 o 
   0   4   4       21.48       26.61     13.87 o 
   1   4   4        9.62        9.32      8.24 o 
   2   4   4       73.12       64.95     11.75 o 
   3   4   4        0.03       -2.37      7.89 o 
   4   4   4       71.01       65.94     15.32 o 
   5   4   4        0.42        5.83     14.95 o 
   6   4   4       16.06       23.08     14.85 o 
   7   4   4        1.83       -0.77     19.55 o 
   8   4   4      158.98      149.01     16.59 o 
   9   4   4       35.46       24.16      9.21 o 
  -7   5   4       24.96       40.11     28.31 o 
  -6   5   4      387.11      458.46     60.13 o 
  -5   5   4      272.15      269.96     32.18 o 
  -4   5   4      101.13       98.45     16.94 o 
  -3   5   4       52.93       44.73      7.30 o 
  -2   5   4       27.13       37.33     11.40 o 
  -1   5   4        3.35        8.26      8.70 o 
   0   5   4      228.25      216.94     17.77 o 
   1   5   4       31.07       27.76      8.06 o 
   2   5   4        5.88        9.50      8.16 o 
   3   5   4       12.56       29.61      9.95 o 
   4   5   4      326.85      336.56     18.23 o 
   5   5   4      335.59      335.46     34.40 o 
   6   5   4      103.52      120.94     17.90 o 
 -13   1   5       38.22       23.75     10.25 o 
 -12   1   5       11.88       15.65      4.65 o 
 -11   1   5       39.43       31.22      7.49 o 
 -10   1   5      174.63      155.14     12.12 o 
  -9   1   5        0.23        3.84      3.79 o 
  -8   1   5       41.30       45.39      8.84 o 
  -7   1   5      297.28      299.43     11.54 o 
  -6   1   5       19.50       24.40      5.04 o 
  -5   1   5        5.82       10.09      3.77 o 
  -4   1   5      785.77      857.69      7.99 o 
  -3   1   5       22.64       36.75      4.43 o 
  -2   1   5     2500.78     2582.17     17.09 o 
  -1   1   5      689.96      662.79      9.92 o 
   0   1   5      769.01      722.04      6.78 o 
   1   1   5     2859.09     2623.60     20.95 o 
   2   1   5     1284.08     1288.63     18.00 o 
   3   1   5     1825.31     1785.94     15.68 o 
   4   1   5      580.19      605.00     22.15 o 
   5   1   5        7.34        0.80      0.90 o 
   6   1   5       51.29       32.12      5.22 o 
   7   1   5        8.18       20.57      9.74 o 
   8   1   5      159.23      150.80     15.17 o 
   9   1   5       71.72       65.82     13.37 o 
  10   1   5     1202.87     1223.19     27.36 o 
  11   1   5       37.41       37.38     20.10 o 
  12   1   5       12.32        3.06     11.41 o 
 -13   2   5       26.12       16.36     21.43 o 
 -12   2   5       16.65       34.01     20.56 o 
 -11   2   5      100.05       90.11     12.03 o 
 -10   2   5      692.91      724.51     21.19 o 
  -9   2   5      550.11      580.26     27.34 o 
  -8   2   5      323.09      337.89     11.42 o 
  -7   2   5      331.42      322.35     17.58 o 
  -6   2   5       21.22       22.52      6.43 o 
  -5   2   5       70.67       74.76      8.87 o 
  -4   2   5     1116.42     1075.82     16.39 o 
  -3   2   5      719.28      742.56     11.86 o 
  -2   2   5       39.04       41.83      4.78 o 
  -1   2   5      326.53      350.54     10.52 o 
   0   2   5      292.82      274.82      9.70 o 
   1   2   5      376.07      370.28     10.90 o 
   2   2   5     1372.96     1329.25     30.92 o 
   3   2   5      192.81      210.46      7.97 o 
   4   2   5      837.78      852.03     28.77 o 
   5   2   5      285.09      278.17     30.59 o 
   6   2   5       10.05        4.37      7.57 o 
   7   2   5      142.81      139.16     15.64 o 
   8   2   5      448.92      433.33     28.35 o 
   9   2   5      273.11      279.50     17.72 o 
  10   2   5       19.22       16.55     11.57 o 
  11   2   5      346.15      390.11     17.98 o 
  12   2   5       25.75       52.45     15.30 o 
 -11   3   5       97.16      102.57     26.09 o 
 -10   3   5       10.64       14.71     11.14 o 
  -9   3   5       42.34       41.08     13.93 o 
  -8   3   5      105.60      110.58     22.56 o 
  -7   3   5     2200.77     2411.43     36.27 o 
  -6   3   5      573.29      596.53     14.83 o 
  -5   3   5      193.94      224.97     14.04 o 
  -4   3   5       50.27       42.60      9.01 o 
  -3   3   5        7.20       16.38      7.13 o 
  -2   3   5      148.92      149.27     15.53 o 
  -1   3   5     1069.50     1108.22     26.41 o 
   0   3   5      793.04      797.76     26.68 o 
   1   3   5       97.51       74.56     10.99 o 
   2   3   5       39.18       44.43      8.45 o 
   3   3   5       48.26       53.75     10.40 o 
   4   3   5      510.22      464.32     17.66 o 
   5   3   5      748.16      758.99     19.19 o 
   6   3   5      699.84      675.02     19.80 o 
   7   3   5        0.51        3.24     11.39 o 
   8   3   5      252.32      250.04     17.49 o 
   9   3   5        0.56        2.56     10.27 o 
  10   3   5       82.28       82.94     13.05 o 
  11   3   5       49.28       34.76     14.18 o 
 -10   4   5      102.08       90.01     28.73 o 
  -9   4   5      159.51      205.24     25.89 o 
  -8   4   5        2.59       39.83     16.96 o 
  -7   4   5       51.38       50.21     38.89 o 
  -6   4   5       89.03       92.55     17.59 o 
  -5   4   5      131.64      145.98     13.91 o 
  -4   4   5      358.23      382.51     24.68 o 
  -3   4   5      522.70      520.13     13.10 o 
  -2   4   5      672.74      695.24     15.89 o 
  -1   4   5       14.00        4.86      5.42 o 
   0   4   5      797.54      821.31     12.72 o 
   1   4   5      696.42      720.07     30.87 o 
   2   4   5      647.42      661.11     15.66 o 
   3   4   5      691.24      737.01     22.28 o 
   4   4   5      174.83      173.28     16.95 o 
   5   4   5        0.07        8.32      8.96 o 
   6   4   5       22.12        8.91      9.39 o 
   7   4   5      185.26      196.18     16.67 o 
   8   4   5      113.52      138.78     22.48 o 
   9   4   5      161.07      170.06     19.27 o 
  -7   5   5      342.47      333.29     33.83 o 
  -6   5   5      110.26      131.24     22.91 o 
  -5   5   5       39.85       60.78     14.88 o 
  -4   5   5        1.62       18.95     15.39 o 
  -3   5   5       33.12       29.34     10.58 o 
  -2   5   5       83.81       89.65     15.18 o 
  -1   5   5      106.67      140.37     17.62 o 
   0   5   5        3.25        7.29      6.85 o 
   1   5   5      137.07      118.01     14.13 o 
   2   5   5        1.36        7.44      6.17 o 
   3   5   5        5.58       25.41      9.78 o 
   4   5   5      128.81      156.84     36.58 o 
   5   5   5       82.84       77.70     11.48 o 
   6   5   5       34.32       42.04     11.56 o 
 -13   0   6      101.85       91.83     16.05 o 
 -12   0   6      102.77      107.21     20.36 o 
 -11   0   6       11.62       31.26     17.18 o 
 -10   0   6      719.21      732.35     22.51 o 
  -9   0   6     4053.26     4137.58     55.27 o 
  -8   0   6     1273.75     1389.56     34.10 o 
  -7   0   6       30.11       17.92      5.84 o 
  -6   0   6       70.72       71.53     11.49 o 
  -5   0   6     3738.92     4089.57     78.64 o 
  -4   0   6      217.69      286.45      9.34 o 
  -3   0   6      234.39      210.15      5.67 o 
  -2   0   6      682.46      663.88     13.75 o 
  -1   0   6     3288.02     3163.18     23.60 o 
   0   0   6      687.42      660.82     13.99 o 
   1   0   6     4088.67     4253.10    125.44 o 
   2   0   6     1450.61     1326.77     29.08 o 
   3   0   6        1.53       -3.46      6.59 o 
   4   0   6     3308.79     3497.83     50.28 o 
   5   0   6     1697.54     1764.49     38.50 o 
   6   0   6      463.47      439.93     19.41 o 
   7   0   6       33.53       32.49     12.91 o 
   8   0   6      132.24      124.13     17.44 o 
   9   0   6       37.75        2.05      9.08 o 
  10   0   6     2285.07     2304.26     49.83 o 
  11   0   6       12.99       16.08     15.90 o 
  12   0   6       25.30       24.49     23.21 o 
  13   0   6      304.97      341.17     30.95 o 
 -13   1   6      269.71      305.50     21.21 o 
 -12   1   6       80.15       55.15     11.00 o 
 -11   1   6        0.10        6.81      5.75 o 
 -10   1   6       22.50        9.67      7.01 o 
  -9   1   6        5.33       10.50      5.77 o 
  -8   1   6       14.66       13.89      6.67 o 
  -7   1   6      622.03      631.58     17.03 o 
  -6   1   6     1863.96     1941.55     29.49 o 
  -5   1   6      387.74      342.32      7.38 o 
  -4   1   6      858.16      857.94      7.65 o 
  -3   1   6      104.51      110.92      8.67 o 
  -2   1   6      136.64      138.19      9.77 o 
  -1   1   6     1532.81     1434.81     21.16 o 
   0   1   6     1073.54      959.80     13.69 o 
   1   1   6     3173.31     3107.97     21.24 o 
   2   1   6     6275.85     6383.27     35.55 o 
   3   1   6     1666.12     1748.71     14.54 o 
   4   1   6     1034.75      906.81     16.20 o 
   5   1   6      722.54      748.86     13.84 o 
   6   1   6      137.76      127.26      4.48 o 
   7   1   6       40.35       26.16      6.20 o 
   8   1   6      135.03      107.40     14.66 o 
   9   1   6       12.55       22.47      9.76 o 
  10   1   6      404.66      435.48     32.31 o 
  11   1   6      172.30      140.50     22.36 o 
  12   1   6       93.74       65.26     14.07 o 
 -12   2   6       56.02       35.02     38.79 o 
 -11   2   6       21.81       29.57      7.96 o 
 -10   2   6      164.41      158.33     16.22 o 
  -9   2   6      189.73      164.88     14.94 o 
  -8   2   6      559.70      559.11     18.35 o 
  -7   2   6       61.29       75.46     14.84 o 
  -6   2   6       18.42       22.06      4.36 o 
  -5   2   6      109.98      133.33     12.12 o 
  -4   2   6      826.64      817.01     13.48 o 
  -3   2   6     2313.70     2397.78     29.15 o 
  -2   2   6     1345.64     1348.00     14.85 o 
  -1   2   6     2036.15     2085.05     23.51 o 
   0   2   6       85.43       84.56      7.67 o 
   1   2   6       53.00       51.71      6.60 o 
   2   2   6     1128.54     1094.16     20.82 o 
   3   2   6       52.87       53.41      6.43 o 
   4   2   6       77.95       36.54     14.40 o 
   5   2   6      268.21      247.07     15.92 o 
   6   2   6       22.53       34.76     16.17 o 
   7   2   6     1076.14     1006.83     29.32 o 
   8   2   6      635.01      647.16     27.48 o 
   9   2   6       67.30       88.78     12.56 o 
  10   2   6       40.73       41.30     11.71 o 
  11   2   6        7.93       15.31      8.49 o 
  12   2   6        6.27       21.84     23.49 o 
 -11   3   6       65.96       69.11     26.13 o 
 -10   3   6        5.26       15.66     11.28 o 
  -9   3   6      149.68      156.43     26.95 o 
  -8   3   6       55.50       62.53     22.68 o 
  -7   3   6        1.33        7.01     10.73 o 
  -6   3   6      452.72      442.89     21.82 o 
  -5   3   6        5.19        8.72      4.91 o 
  -4   3   6      125.36      129.67     15.27 o 
  -3   3   6      243.15      297.63     14.31 o 
  -2   3   6      267.13      294.64     12.75 o 
  -1   3   6        5.58        5.20      3.02 o 
   0   3   6      278.68      287.28     14.40 o 
   1   3   6        1.19        5.09      3.35 o 
   2   3   6      243.58      246.82     12.49 o 
   3   3   6      160.82      153.25     11.22 o 
   4   3   6        5.60       11.67     15.17 o 
   5   3   6        3.99        6.86     10.37 o 
   6   3   6        5.17        7.46      8.81 o 
   7   3   6      370.19      385.78     25.78 o 
   8   3   6      111.80      120.30     14.30 o 
   9   3   6      274.92      247.97     17.28 o 
  10   3   6        0.02       23.72     10.14 o 
  11   3   6       34.79       43.72     24.74 o 
  -9   4   6       37.22       52.91     16.46 o 
  -8   4   6        0.31       22.66     20.28 o 
  -7   4   6      101.07       72.00     22.31 o 
  -5   4   6      277.46      257.03     21.55 o 
  -4   4   6      117.53      119.78     10.84 o 
  -3   4   6        2.54        8.14      3.66 o 
  -2   4   6       16.35       19.26      5.85 o 
  -1   4   6        1.50        6.54      4.21 o 
   0   4   6      228.97      224.96     10.88 o 
   1   4   6        0.04        4.98     13.02 o 
   2   4   6      184.53      188.22     12.73 o 
   3   4   6        5.07        1.51      9.72 o 
   4   4   6        0.71       22.37     11.78 o 
   5   4   6       17.01       12.26      7.28 o 
   6   4   6       70.74       66.64     11.52 o 
   7   4   6        0.91       12.50     13.51 o 
   8   4   6        0.30        9.55      6.90 o 
   9   4   6       42.24       49.10     15.35 o 
  -6   5   6       83.47      107.62     26.58 o 
  -5   5   6        1.79        5.26     15.26 o 
  -4   5   6       30.75       35.43     14.36 o 
  -3   5   6        0.82        2.01      8.21 o 
  -2   5   6      110.39       95.27     11.90 o 
  -1   5   6      631.13      631.85     18.90 o 
   0   5   6       11.29       10.56      7.89 o 
   1   5   6        4.52       14.77      9.00 o 
   2   5   6        2.36        9.83      3.48 o 
   3   5   6       61.64       75.93     14.86 o 
   4   5   6        0.01       13.55      8.38 o 
   5   5   6       10.92       21.67     14.68 o 
   6   5   6      303.53      358.43     59.29 o 
 -13   1   7        4.96        5.13      8.73 o 
 -12   1   7       73.77       70.11     10.27 o 
 -11   1   7       60.10       63.81     17.33 o 
 -10   1   7      247.47      199.53      9.46 o 
  -9   1   7       21.52       13.45      6.34 o 
  -8   1   7      151.24      158.75     13.02 o 
  -7   1   7       57.85       48.29      5.20 o 
  -6   1   7      168.83      156.74      9.04 o 
  -5   1   7     2919.52     3068.35     33.43 o 
  -4   1   7      622.99      632.45     15.42 o 
  -3   1   7      882.30      922.69     13.23 o 
  -2   1   7      489.26      583.41     15.83 o 
  -1   1   7     1102.49     1050.69      7.01 o 
   0   1   7        0.05       -0.18      2.38 o 
   1   1   7      633.63      577.40      7.51 o 
   2   1   7      725.96      718.82      8.87 o 
   3   1   7        7.95        4.43      2.70 o 
   4   1   7      321.22      311.21     14.07 o 
   5   1   7       24.32        7.05      9.78 o 
   6   1   7      494.78      465.44      6.54 o 
   7   1   7      423.68      397.50     14.65 o 
   8   1   7        0.83       -9.87      9.87 o 
   9   1   7      108.08      105.71     13.01 o 
  10   1   7        2.56       -5.06      9.49 o 
  11   1   7        6.95       23.91     12.44 o 
  12   1   7        0.07        0.72     12.60 o 
 -12   2   7       11.85       14.28      9.68 o 
 -11   2   7        2.80       27.11      9.44 o 
 -10   2   7       99.95      106.74     16.03 o 
  -9   2   7      594.30      628.05     12.61 o 
  -8   2   7       31.93       26.13      6.16 o 
  -7   2   7      326.78      318.32     10.38 o 
  -6   2   7       17.70       14.78      4.17 o 
  -5   2   7       46.83       37.32      4.54 o 
  -4   2   7      259.16      244.22      7.37 o 
  -3   2   7      740.23      705.40     13.82 o 
  -2   2   7      144.44      120.22     20.39 o 
  -1   2   7      801.27      785.70     11.17 o 
   0   2   7      148.09      148.94      9.67 o 
   1   2   7     1113.36     1106.53     20.33 o 
   2   2   7       20.36       18.26      2.93 o 
   3   2   7      919.71      833.88     15.70 o 
   4   2   7      556.08      515.69     18.22 o 
   5   2   7      840.81      787.03     40.39 o 
   6   2   7      253.96      270.96     20.57 o 
   7   2   7        5.48       15.14     15.28 o 
   8   2   7       80.74       73.72     11.73 o 
   9   2   7       74.34       63.22      8.79 o 
  10   2   7      154.24      157.68     17.10 o 
  11   2   7       76.37       87.91     15.37 o 
 -11   3   7      190.06      201.09     47.73 o 
 -10   3   7      187.07      222.16     30.05 o 
  -9   3   7      270.29      230.78     29.19 o 
  -8   3   7      214.97      231.53     25.33 o 
  -7   3   7      382.85      398.76     21.02 o 
  -6   3   7        0.89        6.90      3.09 o 
  -5   3   7      413.62      443.99     13.67 o 
  -4   3   7      224.89      226.81     14.33 o 
  -3   3   7       24.57       19.72      9.53 o 
  -2   3   7      187.02      184.40     12.31 o 
  -1   3   7      399.26      384.12     24.12 o 
   0   3   7      823.25      819.67     21.75 o 
   1   3   7      113.95       93.15     11.98 o 
   2   3   7     2947.11     3059.68     53.74 o 
   3   3   7        9.80       21.39      9.57 o 
   4   3   7      105.68       89.93     13.29 o 
   5   3   7      226.03      219.53     17.27 o 
   6   3   7      181.19      220.60     17.42 o 
   7   3   7      330.55      334.54     16.12 o 
   8   3   7      423.21      407.43     17.67 o 
   9   3   7        0.76       -2.16     11.70 o 
  10   3   7       27.46       32.87     10.19 o 
  -9   4   7       40.98       52.96     30.32 o 
  -8   4   7      625.93      661.50     21.67 o 
  -7   4   7       62.13       45.83     13.20 o 
  -6   4   7      504.32      492.80     23.09 o 
  -5   4   7      451.97      425.11     22.23 o 
  -4   4   7      210.74      214.79     17.58 o 
  -3   4   7      226.97      204.43     10.63 o 
  -2   4   7      372.14      360.66     15.71 o 
  -1   4   7      828.88      828.71     31.34 o 
   0   4   7      279.46      282.59     13.56 o 
   1   4   7      144.14      158.97     12.83 o 
   2   4   7       98.38       94.15     10.26 o 
   3   4   7      320.19      315.91     17.94 o 
   4   4   7      221.27      228.08     17.13 o 
   5   4   7        5.67        8.39      5.84 o 
   6   4   7       79.31       52.06     10.95 o 
   7   4   7       99.77      109.83     14.04 o 
   8   4   7      302.20      348.11     31.46 o 
  -6   5   7      243.15      224.63     29.51 o 
  -5   5   7      133.17      104.30     20.44 o 
  -4   5   7       19.34       23.83     12.05 o 
  -3   5   7        5.65        2.67      8.56 o 
  -2   5   7       49.43       54.34     15.91 o 
  -1   5   7       32.76       34.01     15.30 o 
   0   5   7      300.37      281.14     18.08 o 
   1   5   7       72.86       69.40     13.73 o 
   2   5   7       96.44       92.95     11.46 o 
   3   5   7        0.08       22.18      8.65 o 
   4   5   7       13.09       17.97     18.05 o 
   5   5   7        2.92        5.18     12.18 o 
 -13   0   8        8.00       28.31     16.03 o 
 -12   0   8       81.37       82.95     33.63 o 
 -11   0   8      399.72      379.75     15.35 o 
 -10   0   8        1.36       13.78      6.52 o 
  -9   0   8      130.00       91.29     19.39 o 
  -8   0   8     1334.50     1370.63     32.61 o 
  -7   0   8      477.16      480.18     14.64 o 
  -6   0   8      121.39      118.66     10.89 o 
  -5   0   8      174.65      153.87     11.11 o 
  -4   0   8      853.75      824.21     18.65 o 
  -3   0   8      692.86      702.21     14.19 o 
  -2   0   8     3677.48     3575.48     57.71 o 
  -1   0   8     5126.20     5074.16     47.44 o 
   0   0   8     7170.09     7535.37    174.94 o 
   1   0   8      164.57      156.16      8.75 o 
   2   0   8     2641.26     2723.01     29.57 o 
   3   0   8      869.61      796.81     25.20 o 
   4   0   8     3449.50     3892.88     55.07 o 
   5   0   8      281.00      342.57     15.81 o 
   6   0   8      273.67      253.42     13.91 o 
   7   0   8      100.48       92.91     20.31 o 
   8   0   8       78.79       67.65     11.40 o 
   9   0   8      174.34      190.52     26.27 o 
  10   0   8      235.58      264.46     24.96 o 
  11   0   8       19.20       11.80     16.02 o 
  12   0   8        9.93       14.42     16.55 o 
 -13   1   8       19.44       13.56      6.42 o 
 -12   1   8      351.53      375.28     19.09 o 
 -11   1   8      393.68      388.98      9.52 o 
 -10   1   8      226.29      221.40     10.82 o 
  -9   1   8       24.44       18.98      5.23 o 
  -8   1   8       10.86       16.93      7.65 o 
  -7   1   8      375.99      367.35      9.99 o 
  -6   1   8       74.11       84.60      9.56 o 
  -5   1   8     1696.66     1633.92     26.78 o 
  -4   1   8     2654.33     2661.76     30.69 o 
  -3   1   8        1.85        3.52      2.98 o 
  -2   1   8      553.01      623.05     18.08 o 
  -1   1   8       12.04       14.14      4.44 o 
   0   1   8       17.87       29.34      3.83 o 
   1   1   8      430.54      412.65     11.87 o 
   2   1   8     1093.15     1063.17     16.38 o 
   3   1   8      805.96      720.29     11.17 o 
   4   1   8        5.85        1.75      2.41 o 
   5   1   8      577.89      552.86     19.36 o 
   6   1   8     1166.60     1118.82     38.61 o 
   7   1   8      305.05      283.66     15.48 o 
   8   1   8      383.07      353.00     16.75 o 
   9   1   8       27.48       23.62      9.06 o 
  10   1   8       36.40       42.41     12.92 o 
  11   1   8       73.20       65.65     15.09 o 
  12   1   8      736.87      723.23     40.08 o 
 -12   2   8        1.56        0.69      9.19 o 
 -11   2   8       37.45       24.20      9.28 o 
 -10   2   8       61.71       70.34     14.18 o 
  -9   2   8      358.61      368.42     11.24 o 
  -8   2   8      479.05      458.45     13.27 o 
  -7   2   8     1361.83     1331.03     14.88 o 
  -6   2   8      173.05      169.74     17.14 o 
  -5   2   8        2.25        9.21      3.59 o 
  -4   2   8        1.65       10.41      4.71 o 
  -3   2   8      184.48      197.72     10.48 o 
  -2   2   8      341.32      371.01      7.75 o 
  -1   2   8      505.03      497.76     10.35 o 
   0   2   8      136.46      115.90      8.28 o 
   1   2   8     1605.42     1581.78     27.81 o 
   2   2   8       25.01       18.15      7.36 o 
   3   2   8       32.90       25.46      4.67 o 
   4   2   8       14.08       10.71      4.61 o 
   5   2   8      325.07      285.38     20.28 o 
   6   2   8      240.62      252.71     16.93 o 
   7   2   8        1.72       10.92      8.63 o 
   8   2   8        1.96        6.56     14.25 o 
   9   2   8      687.47      693.26     22.41 o 
  10   2   8      149.97      154.45     17.10 o 
  11   2   8      152.29      151.16     19.85 o 
 -11   3   8       16.85       17.48     18.19 o 
 -10   3   8        2.34       14.34      8.09 o 
  -9   3   8       68.06       47.04     15.83 o 
  -8   3   8       31.68       41.14     11.63 o 
  -7   3   8       56.26       56.22      9.12 o 
  -6   3   8      425.87      455.54     24.87 o 
  -5   3   8      220.28      214.76     11.77 o 
  -4   3   8      186.42      184.84     14.35 o 
  -3   3   8       82.84       99.09     12.93 o 
  -2   3   8      277.24      289.54     19.69 o 
  -1   3   8      850.62      838.72     17.20 o 
   0   3   8       41.74       48.49      9.64 o 
   1   3   8      531.23      534.97     14.55 o 
   2   3   8        1.54        2.92      6.09 o 
   3   3   8      313.20      299.72     17.10 o 
   4   3   8        7.92        2.55      8.40 o 
   5   3   8        1.40        6.37      7.14 o 
   6   3   8        0.05       -1.53     12.37 o 
   7   3   8        2.43        9.44      5.82 o 
   8   3   8       82.61       56.79     12.68 o 
   9   3   8       79.50       86.29     15.49 o 
  10   3   8        4.13       32.17     16.03 o 
  -9   4   8        0.74       10.40     19.25 o 
  -8   4   8        0.80       -5.61     20.47 o 
  -7   4   8      227.93      184.38     25.52 o 
  -6   4   8        4.49       -3.07      8.65 o 
  -5   4   8       22.95       16.69      6.64 o 
  -4   4   8        3.04        6.55      8.22 o 
  -3   4   8      127.22      120.73     14.07 o 
  -2   4   8       46.63       42.46      9.07 o 
  -1   4   8       14.52       11.93      5.65 o 
   0   4   8        0.88       -0.86      5.36 o 
   1   4   8      106.18       99.74     12.14 o 
   2   4   8       89.73       86.53     11.05 o 
   3   4   8        3.28       15.22      8.91 o 
   4   4   8      145.69      127.64     13.11 o 
   5   4   8       20.10       20.20     12.30 o 
   6   4   8       20.53       22.18     11.97 o 
   7   4   8       23.76       30.84     10.84 o 
   8   4   8        7.01        6.12     14.29 o 
  -6   5   8       63.76       40.00     11.48 o 
  -5   5   8       98.55       78.56     35.24 o 
  -4   5   8      127.58      119.16     26.32 o 
  -3   5   8       55.50       66.71     13.06 o 
  -2   5   8        0.00       14.47      7.60 o 
  -1   5   8      102.50       93.68     12.40 o 
   0   5   8      153.95      147.25     24.64 o 
   1   5   8      836.51      880.13     57.75 o 
   2   5   8       90.79       85.78     17.17 o 
   3   5   8       30.28       37.51     20.93 o 
   4   5   8        0.86       10.22      8.53 o 
   5   5   8        7.60       17.86     22.72 o 
 -13   1   9       61.55       29.97      9.38 o 
 -12   1   9      186.82      198.07     31.55 o 
 -11   1   9      386.69      421.92     17.88 o 
 -10   1   9      421.90      409.69     14.56 o 
  -9   1   9       20.35       17.38      5.98 o 
  -8   1   9        8.55        9.48      5.00 o 
  -7   1   9      512.87      544.74     11.77 o 
  -6   1   9      318.95      312.15     10.56 o 
  -5   1   9       10.83        5.47      1.98 o 
  -4   1   9      278.92      311.42      6.17 o 
  -3   1   9      294.27      322.36     13.42 o 
  -2   1   9       84.31       83.91      9.16 o 
  -1   1   9      471.27      460.27      6.43 o 
   0   1   9      751.66      791.12      9.20 o 
   1   1   9       75.38       64.25      7.84 o 
   2   1   9        0.52       -0.75      3.49 o 
   3   1   9       35.01       38.31      6.02 o 
   4   1   9     1058.02     1077.04     19.40 o 
   5   1   9       96.72       99.36     11.37 o 
   6   1   9      107.40      116.65     12.72 o 
   7   1   9      454.38      450.94     16.52 o 
   8   1   9      961.60      963.15     22.90 o 
   9   1   9      152.15      138.17     14.21 o 
  10   1   9      114.23      106.47     16.99 o 
  11   1   9      245.68      237.97     46.25 o 
  12   1   9        1.56       -1.68     12.51 o 
 -12   2   9       86.98       63.10     14.94 o 
 -11   2   9       66.68       58.44     13.13 o 
 -10   2   9        3.59       22.02      9.07 o 
  -9   2   9       28.56       28.41     12.02 o 
  -8   2   9       28.93       19.18      8.27 o 
  -7   2   9     1203.51     1302.52     22.98 o 
  -6   2   9      101.04      107.15     14.41 o 
  -5   2   9       30.05       20.21      5.82 o 
  -4   2   9       88.54      102.86     13.39 o 
  -3   2   9     1797.27     1794.43     44.57 o 
  -2   2   9     2011.95     2082.23     28.07 o 
  -1   2   9     2359.90     2472.51     33.57 o 
   0   2   9      775.48      740.72     16.03 o 
   1   2   9       39.77       37.08      5.83 o 
   2   2   9        1.31        4.60      2.57 o 
   3   2   9      473.39      493.14     13.54 o 
   4   2   9       16.74       23.91     10.97 o 
   5   2   9       39.57       32.43     20.35 o 
   6   2   9       15.36       25.51      9.95 o 
   7   2   9       42.88       23.62     11.23 o 
   8   2   9        6.86        5.60      8.60 o 
   9   2   9      185.17      167.00     16.98 o 
  10   2   9      163.27      146.75     12.51 o 
  11   2   9       22.51       26.69     10.93 o 
 -11   3   9      203.19      195.40     22.11 o 
 -10   3   9      254.25      242.79     43.97 o 
  -9   3   9      120.34       97.79     23.14 o 
  -8   3   9        5.40        8.15      7.97 o 
  -7   3   9       87.74       81.42     10.99 o 
  -6   3   9      698.69      711.20     20.44 o 
  -5   3   9      648.68      700.02     25.15 o 
  -4   3   9      863.40      848.69     20.65 o 
  -3   3   9      122.35      117.60     14.08 o 
  -2   3   9       47.23       42.22      7.50 o 
  -1   3   9        8.46        5.04      4.82 o 
   0   3   9       92.08      105.99     14.24 o 
   1   3   9     1827.34     1851.71     30.83 o 
   2   3   9      660.10      654.20     18.08 o 
   3   3   9       14.42        8.52      3.95 o 
   4   3   9      286.96      275.38     17.01 o 
   5   3   9        6.47        9.02      7.98 o 
   6   3   9      147.02      163.93     16.54 o 
   7   3   9      388.36      350.59     18.35 o 
   8   3   9       13.50       21.30      7.98 o 
   9   3   9       45.14       42.52     14.53 o 
  10   3   9        1.68       11.77      9.87 o 
  -9   4   9      142.17      145.44     22.26 o 
  -8   4   9      417.71      467.17     48.43 o 
  -7   4   9      699.86      721.85     32.95 o 
  -6   4   9       26.46       32.02      7.59 o 
  -5   4   9        7.85        8.20      5.59 o 
  -4   4   9        3.21       13.21      4.91 o 
  -3   4   9        2.86       19.25      6.82 o 
  -2   4   9       22.37       20.44      9.57 o 
  -1   4   9       41.50       51.86      8.25 o 
   0   4   9       22.28       21.45      7.34 o 
   1   4   9      519.72      506.36     15.13 o 
   2   4   9       68.56       71.41     18.20 o 
   3   4   9       28.49       34.39     11.00 o 
   4   4   9     1519.00     1533.20     20.87 o 
   5   4   9      490.84      481.55     32.36 o 
   6   4   9      247.34      210.26     18.12 o 
   7   4   9       54.44       48.94      9.79 o 
   8   4   9       14.85       29.12      9.87 o 
  -5   5   9       52.60       57.82     20.20 o 
  -4   5   9      372.11      365.48     25.97 o 
  -3   5   9      118.36      109.09     15.03 o 
  -2   5   9        7.84       19.88      7.89 o 
  -1   5   9       58.01       74.70     11.35 o 
   0   5   9      116.86       82.40     18.15 o 
   1   5   9      218.28      187.60     25.55 o 
   2   5   9      189.16      177.06     32.37 o 
   3   5   9       25.46       11.81     26.90 o 
   4   5   9        0.44       31.70     16.63 o 
 -12   0  10       15.05        9.93      6.18 o 
 -11   0  10        0.89        9.23      4.50 o 
 -10   0  10        1.33       12.30      6.10 o 
  -9   0  10      159.75      127.23     12.70 o 
  -8   0  10      620.85      577.58     25.70 o 
  -7   0  10     2288.94     2426.63     52.92 o 
  -6   0  10     1526.39     1517.67     54.08 o 
  -5   0  10      165.44      196.35     16.74 o 
  -4   0  10     1120.40     1102.22     18.24 o 
  -3   0  10      716.70      737.77     15.79 o 
  -2   0  10      630.39      578.06     18.59 o 
  -1   0  10     3335.42     3469.07     53.12 o 
   0   0  10       38.25       28.98      7.45 o 
   1   0  10     4028.34     4197.67     61.06 o 
   2   0  10       90.82       87.96      9.33 o 
   3   0  10      790.74      814.66     24.27 o 
   4   0  10      495.10      447.25     17.49 o 
   5   0  10       84.24       91.77     13.55 o 
   6   0  10        1.27       12.27     10.94 o 
   7   0  10       39.97       23.12     12.33 o 
   8   0  10       12.42        9.52      9.87 o 
   9   0  10       12.39       44.60     23.36 o 
  10   0  10      201.41      229.06     28.53 o 
  11   0  10      655.57      608.79     51.25 o 
  12   0  10      228.19      266.34     30.69 o 
 -13   1  10        0.77        6.77     18.99 o 
 -12   1  10       12.34       13.17     12.44 o 
 -11   1  10      224.21      237.00     14.51 o 
 -10   1  10      628.61      629.39     16.01 o 
  -9   1  10      855.40      827.42     15.47 o 
  -8   1  10       90.39       65.05      7.52 o 
  -7   1  10      183.77      193.81     10.13 o 
  -6   1  10       98.43       92.31      7.92 o 
  -5   1  10      416.45      406.33     19.45 o 
  -4   1  10       71.26       65.28      8.43 o 
  -3   1  10     1144.70     1153.24     17.14 o 
  -2   1  10       95.92       90.11      9.97 o 
  -1   1  10        0.48        0.60      3.01 o 
   0   1  10      962.76      916.62     13.32 o 
   1   1  10      576.12      534.42     10.69 o 
   2   1  10      538.64      532.72     14.51 o 
   3   1  10      377.71      382.10     12.66 o 
   4   1  10      711.26      692.75     17.41 o 
   5   1  10      212.84      202.75      9.41 o 
   6   1  10      379.30      406.73     12.50 o 
   7   1  10      569.65      516.74     23.67 o 
   8   1  10      230.12      243.90     16.22 o 
   9   1  10       27.59       29.66     10.04 o 
  10   1  10      154.60      118.90     18.82 o 
  11   1  10       13.23       21.66     17.26 o 
 -12   2  10       21.86       15.77      6.11 o 
 -11   2  10       14.16       19.29      7.13 o 
 -10   2  10        1.93       -2.90      4.46 o 
  -9   2  10       40.93       37.70      8.33 o 
  -8   2  10      112.31      110.00     15.23 o 
  -7   2  10        1.21        8.13      7.18 o 
  -6   2  10      414.22      409.56     17.53 o 
  -5   2  10       14.65       15.82      6.30 o 
  -4   2  10      224.38      238.78     15.16 o 
  -3   2  10      384.71      358.06     18.42 o 
  -2   2  10      119.85      102.88     10.34 o 
  -1   2  10        0.40       -0.48      3.11 o 
   0   2  10      272.82      256.67      7.78 o 
   1   2  10      113.45      115.45     10.80 o 
   2   2  10      317.62      297.58     12.32 o 
   3   2  10     2244.45     2272.59     19.96 o 
   4   2  10      363.58      388.40     12.52 o 
   5   2  10      231.65      244.99     17.79 o 
   6   2  10       86.83       99.49     12.84 o 
   7   2  10      427.06      357.55     20.39 o 
   8   2  10       54.69       37.71      9.88 o 
   9   2  10       22.21       23.52      7.94 o 
  10   2  10      256.61      264.31     18.44 o 
  11   2  10        3.91       32.60     11.41 o 
 -11   3  10       24.93       26.40     12.01 o 
 -10   3  10       23.74       20.10     19.21 o 
  -9   3  10       17.34       -0.31     18.24 o 
  -8   3  10        0.01        2.42      5.55 o 
  -7   3  10      300.18      270.97     18.63 o 
  -6   3  10        5.82        8.76      7.77 o 
  -5   3  10       60.72       53.74      9.05 o 
  -4   3  10       96.78       99.43     11.55 o 
  -3   3  10      441.86      431.25     21.91 o 
  -2   3  10      441.52      450.07     23.26 o 
  -1   3  10        3.37        6.76      3.96 o 
   0   3  10      413.47      405.25     11.94 o 
   1   3  10        1.43        8.45     10.64 o 
   2   3  10       33.22       23.46      5.74 o 
   3   3  10      449.65      399.46     11.49 o 
   4   3  10       38.66       33.61      9.28 o 
   5   3  10        5.93        8.31      8.53 o 
   6   3  10        2.56       23.50      9.82 o 
   7   3  10       45.85       45.20     12.11 o 
   8   3  10       55.96       47.79     12.12 o 
   9   3  10       34.40       34.46     15.27 o 
  -9   4  10        8.65       10.89     10.94 o 
  -8   4  10        9.77        9.85     20.12 o 
  -7   4  10        2.64       -7.19     17.95 o 
  -6   4  10       10.85        5.75      5.46 o 
  -5   4  10      151.44      151.07     17.13 o 
  -4   4  10       58.82       70.91     12.26 o 
  -3   4  10        0.02       13.56     15.72 o 
  -2   4  10      110.15      115.15     14.29 o 
  -1   4  10      115.56      111.81     13.81 o 
   0   4  10        0.12        2.88     11.72 o 
   1   4  10       12.30        3.21      9.94 o 
   2   4  10       24.21       19.76      9.96 o 
   3   4  10      124.24      114.46     12.51 o 
   4   4  10        4.09        7.19      9.75 o 
   5   4  10       14.58       11.66     12.82 o 
   6   4  10       38.91       39.94      9.97 o 
   7   4  10        1.82        7.58      9.94 o 
  -5   5  10      665.64      668.17     73.40 o 
  -4   5  10       42.03       58.16     10.75 o 
  -3   5  10      158.18      128.95     14.62 o 
  -2   5  10      102.44      103.15     12.33 o 
  -1   5  10        9.63       31.79     10.71 o 
   0   5  10       13.34       13.12      6.35 o 
   1   5  10       41.93       48.12     23.46 o 
   2   5  10       49.50       28.26     13.07 o 
   3   5  10       37.19       27.31     27.33 o 
   4   5  10       39.22       60.22     20.73 o 
 -12   1  11       89.73       45.07     20.71 o 
 -11   1  11       30.91       25.67      7.30 o 
 -10   1  11      335.59      337.57     11.87 o 
  -9   1  11       36.65       25.52      6.63 o 
  -8   1  11      286.24      282.16      8.16 o 
  -7   1  11       20.72       11.92      4.59 o 
  -6   1  11      293.89      272.85     17.38 o 
  -5   1  11      289.49      267.97      6.25 o 
  -4   1  11      336.17      329.08     25.96 o 
  -3   1  11       43.33       53.69      8.43 o 
  -2   1  11       19.49        9.89      5.00 o 
  -1   1  11       24.72       11.54      3.06 o 
   0   1  11     1193.09     1208.05     27.22 o 
   1   1  11     1076.97     1089.59     19.43 o 
   2   1  11      977.19      946.54     18.78 o 
   3   1  11        7.42       16.23      5.68 o 
   4   1  11      276.43      289.04      9.53 o 
   5   1  11        2.66        2.56      7.45 o 
   6   1  11      503.91      485.06     13.47 o 
   7   1  11       14.27       20.11     10.41 o 
   8   1  11       51.09       25.26      9.36 o 
   9   1  11       24.63       21.30     10.67 o 
  10   1  11       30.28       14.57     15.34 o 
  11   1  11        7.66        8.12     14.17 o 
 -12   2  11       86.25       66.62     19.35 o 
 -11   2  11       10.43        2.48      6.30 o 
 -10   2  11       13.09       12.64      6.97 o 
  -9   2  11       31.13       16.77      7.24 o 
  -8   2  11      894.48      919.37     18.49 o 
  -7   2  11       57.56       53.31     14.42 o 
  -6   2  11       80.01       64.55     11.52 o 
  -5   2  11      365.53      398.61     19.33 o 
  -4   2  11      346.83      365.14     18.31 o 
  -3   2  11       29.78       26.73      7.33 o 
  -2   2  11        8.74       10.89      4.55 o 
  -1   2  11      428.06      404.09      9.44 o 
   0   2  11      846.28      824.45     16.91 o 
   1   2  11       69.55       68.83      8.05 o 
   2   2  11      366.91      332.38     11.06 o 
   3   2  11      220.86      191.81     11.02 o 
   4   2  11      163.12      149.90     11.70 o 
   5   2  11      117.47      113.76     13.75 o 
   6   2  11      678.38      726.87     28.34 o 
   7   2  11      133.94      165.64     26.26 o 
   8   2  11        8.64       19.40      8.58 o 
   9   2  11      202.04      200.60     21.42 o 
  10   2  11      152.56      194.30     23.27 o 
 -10   3  11      109.97       89.72     19.75 o 
  -9   3  11      349.68      419.78     53.21 o 
  -8   3  11      218.24      230.00     27.10 o 
  -7   3  11       21.24       16.73      7.70 o 
  -6   3  11      131.83      125.34     15.99 o 
  -5   3  11      445.64      449.26     22.56 o 
  -4   3  11      248.25      273.67     22.77 o 
  -3   3  11      350.93      351.97     19.66 o 
  -2   3  11      561.95      506.69     22.33 o 
  -1   3  11      153.21      154.10     14.49 o 
   0   3  11       22.27       23.69     11.93 o 
   1   3  11      323.30      319.47     10.67 o 
   2   3  11       72.93       62.09      7.83 o 
   3   3  11     1342.84     1320.29     24.55 o 
   4   3  11      194.15      166.82     14.03 o 
   5   3  11        2.73       16.35      7.61 o 
   6   3  11      151.01      143.28     26.26 o 
   7   3  11      132.47      144.99     16.83 o 
   8   3  11      176.58      201.07     18.54 o 
   9   3  11      191.62      199.00     20.65 o 
  -8   4  11       47.84       38.85     15.32 o 
  -7   4  11      278.74      188.01     56.31 o 
  -6   4  11       69.57       72.28     10.70 o 
  -5   4  11      888.84      916.93     27.58 o 
  -4   4  11      132.61      135.81     13.65 o 
  -3   4  11      245.84      232.19     20.67 o 
  -2   4  11      528.45      520.48     28.86 o 
  -1   4  11      280.67      284.40     21.96 o 
   0   4  11      252.82      242.96     17.08 o 
   1   4  11      246.35      229.37     19.13 o 
   2   4  11       30.83       11.57      9.00 o 
   3   4  11      117.93      106.31     13.02 o 
   4   4  11      196.90      159.00     12.51 o 
   5   4  11       59.71       63.50     11.76 o 
   6   4  11      119.63      100.27     13.34 o 
   7   4  11       72.00       61.02     16.79 o 
  -4   5  11       84.27      108.44     18.12 o 
  -3   5  11       59.71       45.73     16.14 o 
  -2   5  11       44.74       30.24     10.03 o 
  -1   5  11      135.46      127.26     16.55 o 
   0   5  11        0.66        7.18     10.74 o 
   1   5  11       94.33       99.77     43.40 o 
   2   5  11       71.77       52.59     16.30 o 
   3   5  11      255.82      231.91     31.94 o 
 -12   0  12      112.12       50.59     37.04 o 
 -11   0  12       54.15       54.78     13.54 o 
 -10   0  12        4.39        8.75      7.17 o 
  -9   0  12      229.46      209.35     14.95 o 
  -8   0  12       11.78       13.23      6.93 o 
  -7   0  12      690.02      693.15     25.27 o 
  -6   0  12      129.99      108.35     20.23 o 
  -5   0  12     4998.77     4238.54   1042.70 o 
  -4   0  12     1267.02     1341.75     37.84 o 
  -3   0  12       78.93       93.11      9.30 o 
  -2   0  12       13.36       12.19      4.70 o 
  -1   0  12        8.92        2.72      6.09 o 
   0   0  12      185.42      189.10     16.58 o 
   1   0  12     2150.91     2339.60     49.60 o 
   2   0  12      926.25      901.47     25.46 o 
   3   0  12        6.86        2.81     12.58 o 
   4   0  12      663.35      659.10     19.45 o 
   5   0  12     4363.29     4828.02     45.20 o 
   6   0  12      913.85      940.68     40.17 o 
   7   0  12      271.61      269.77     16.38 o 
   8   0  12       33.18       38.06     24.40 o 
   9   0  12      201.31      206.85     28.05 o 
  10   0  12       20.45        6.44     15.56 o 
  11   0  12       69.00       75.73     22.11 o 
 -12   1  12        0.41       11.19     14.13 o 
 -11   1  12        0.35        4.05      2.69 o 
 -10   1  12       64.09       59.53      8.92 o 
  -9   1  12      306.12      338.48     16.23 o 
  -8   1  12      972.99      987.67     15.31 o 
  -7   1  12      599.88      574.17     23.18 o 
  -6   1  12      656.31      646.28     16.75 o 
  -5   1  12      364.74      390.33     11.77 o 
  -4   1  12      419.56      430.14     25.00 o 
  -3   1  12      630.04      651.44     23.29 o 
  -2   1  12      589.32      574.30     15.78 o 
  -1   1  12      285.33      236.74      6.97 o 
   0   1  12        5.48        1.59      2.64 o 
   1   1  12     1495.06     1525.95     29.73 o 
   2   1  12      109.38      112.03     10.95 o 
   3   1  12      613.38      652.32     12.13 o 
   4   1  12      268.09      262.60     12.14 o 
   5   1  12        0.06        8.95      8.07 o 
   6   1  12      184.59      175.42     14.57 o 
   7   1  12        0.85        3.89      9.43 o 
   8   1  12       46.11       22.61     10.58 o 
   9   1  12      470.94      467.82     18.17 o 
  10   1  12       59.64       54.62     12.72 o 
  11   1  12        0.06       22.48     15.91 o 
 -11   2  12      259.63      286.45     22.11 o 
 -10   2  12       34.34       31.75      8.24 o 
  -9   2  12        1.43       13.25      5.59 o 
  -8   2  12       27.37       26.92      6.54 o 
  -7   2  12        0.66        5.31      5.69 o 
  -6   2  12      385.20      360.32     21.42 o 
  -5   2  12      106.81      102.54     10.86 o 
  -4   2  12       89.60       93.94     16.72 o 
  -3   2  12      587.41      608.76     27.67 o 
  -2   2  12      608.83      604.14     16.26 o 
  -1   2  12      537.49      513.97     16.97 o 
   0   2  12      341.68      346.92      9.26 o 
   1   2  12      199.52      195.59     14.98 o 
   2   2  12       31.59       24.91      6.47 o 
   3   2  12      268.66      262.56     13.77 o 
   4   2  12        7.34       10.70      3.68 o 
   5   2  12        4.63       -8.56      8.56 o 
   6   2  12      169.30      184.91     16.39 o 
   7   2  12        8.18       12.71     11.29 o 
   8   2  12       10.17        3.36      8.20 o 
   9   2  12       59.02       49.61      9.30 o 
  10   2  12        0.93        4.86     11.66 o 
 -10   3  12       35.54       28.49     11.00 o 
  -9   3  12        9.33        4.89      8.17 o 
  -8   3  12       12.94       17.30      6.33 o 
  -7   3  12       59.71       65.85     10.90 o 
  -6   3  12       31.06       27.15      8.79 o 
  -5   3  12      210.11      205.70     18.76 o 
  -4   3  12       72.57       68.30     11.67 o 
  -3   3  12      192.32      190.64     16.57 o 
  -2   3  12      508.69      507.24     19.66 o 
  -1   3  12      274.44      272.14     18.20 o 
   0   3  12       17.49       15.18      5.05 o 
   1   3  12        2.52        0.91      3.50 o 
   2   3  12      599.46      582.05     20.02 o 
   3   3  12       15.37       15.05      7.17 o 
   4   3  12       40.59       33.39     13.25 o 
   5   3  12       39.19       46.24      9.23 o 
   6   3  12        0.00        6.84     10.34 o 
   7   3  12       41.97       40.39     10.83 o 
   8   3  12      228.03      215.17     21.76 o 
   9   3  12      269.63      320.88     40.41 o 
  -8   4  12        7.73        1.89     11.07 o 
  -7   4  12       14.76       20.09      8.43 o 
  -6   4  12       25.09       16.00      9.84 o 
  -5   4  12        0.02       -4.65      8.75 o 
  -4   4  12        6.59        8.72      5.01 o 
  -3   4  12        2.05        1.81      8.06 o 
  -2   4  12      109.37       81.29     11.07 o 
  -1   4  12        8.56        5.53      5.40 o 
   0   4  12      150.26      138.52     17.59 o 
   1   4  12      133.75      146.19     22.23 o 
   2   4  12        4.22       23.88     11.70 o 
   3   4  12        3.07       14.23     14.66 o 
   4   4  12       35.89        2.90      6.95 o 
   5   4  12       14.16       11.65      7.43 o 
   6   4  12       27.10       34.13     11.16 o 
  -3   5  12      201.28      220.17     20.67 o 
  -2   5  12      119.37       95.41     19.55 o 
  -1   5  12       92.96      121.00     30.32 o 
   0   5  12        0.04       17.89     13.14 o 
   1   5  12        0.17       16.37     11.05 o 
   2   5  12       30.81       40.98     16.00 o 
 -12   1  13       45.52       49.40     23.90 o 
 -11   1  13        9.32        8.11      3.49 o 
 -10   1  13       13.73       11.71      5.18 o 
  -9   1  13       17.18        7.32      3.96 o 
  -8   1  13       40.99       46.39      7.97 o 
  -7   1  13      102.63      104.79     12.48 o 
  -6   1  13      950.16      985.00     36.84 o 
  -5   1  13        0.10        6.48      6.37 o 
  -4   1  13      218.99      224.61     28.19 o 
  -3   1  13      177.58      161.95     14.24 o 
  -2   1  13      821.82      837.85     16.83 o 
  -1   1  13      593.04      593.86     12.35 o 
   0   1  13       66.96       79.66      9.44 o 
   1   1  13      149.07      161.19     10.63 o 
   2   1  13       31.13       28.66      6.16 o 
   3   1  13       66.69       46.74     12.33 o 
   4   1  13       38.68       34.54      6.64 o 
   5   1  13       16.50        7.82      4.39 o 
   6   1  13        2.31        0.63      8.15 o 
   7   1  13        4.68       -1.96      7.92 o 
   8   1  13        5.60       22.11     10.14 o 
   9   1  13      176.25      179.17     17.53 o 
  10   1  13       89.11       61.57     19.09 o 
 -11   2  13      264.21      229.54     41.30 o 
 -10   2  13      161.12      128.49     21.78 o 
  -9   2  13        6.61        9.69      5.04 o 
  -8   2  13      212.58      210.83     32.59 o 
  -7   2  13       21.45       20.77      6.37 o 
  -6   2  13      535.27      594.98     29.99 o 
  -5   2  13      115.37      120.57     15.57 o 
  -4   2  13      174.06      175.60     18.39 o 
  -3   2  13      371.56      407.27     16.92 o 
  -2   2  13        0.22        6.02      6.65 o 
  -1   2  13       43.18       25.70      6.42 o 
   0   2  13      255.99      240.36     14.75 o 
   1   2  13     1266.77     1274.91     23.08 o 
   2   2  13        7.12       11.38      4.63 o 
   3   2  13       18.58        8.20      8.36 o 
   4   2  13        4.89        2.70      2.83 o 
   5   2  13      240.24      230.83     16.56 o 
   6   2  13      449.87      448.53     24.98 o 
   7   2  13      270.58      274.23     20.64 o 
   8   2  13      134.53      151.89     18.05 o 
   9   2  13       49.91       36.83     10.51 o 
 -10   3  13      157.95      137.05     19.56 o 
  -9   3  13      166.86      150.10     23.16 o 
  -8   3  13      235.40      245.97     16.58 o 
  -7   3  13      562.35      551.31     23.33 o 
  -6   3  13       82.34       57.19      9.43 o 
  -5   3  13        3.48        4.06      4.94 o 
  -4   3  13       49.88       48.44     14.16 o 
  -3   3  13     1142.52     1130.53     28.32 o 
  -2   3  13      134.75      145.47     14.09 o 
  -1   3  13       66.26       70.67      9.65 o 
   0   3  13       13.44       20.59      8.78 o 
   1   3  13        0.95       14.05      9.52 o 
   2   3  13      465.14      473.21     13.34 o 
   3   3  13      804.12      819.44     18.45 o 
   4   3  13      153.80      143.15     17.01 o 
   5   3  13       65.77       55.86     10.08 o 
   6   3  13       19.73       14.02     10.93 o 
   7   3  13        1.61        7.68     10.20 o 
   8   3  13       97.73       91.07     22.32 o 
  -8   4  13        0.74       -6.92     17.06 o 
  -7   4  13      143.65      115.76     15.79 o 
  -6   4  13      444.56      415.95     16.37 o 
  -5   4  13      285.00      332.78     55.16 o 
  -4   4  13       33.02       25.48      7.22 o 
  -3   4  13        3.96       17.70      9.21 o 
  -2   4  13       52.22       55.58     11.02 o 
  -1   4  13      203.16      179.41     25.34 o 
   0   4  13      228.48      199.50     19.39 o 
   1   4  13      251.05      259.08     30.98 o 
   2   4  13      289.03      317.20     36.22 o 
   3   4  13        4.56        3.09     11.40 o 
   4   4  13      388.03      357.53     61.04 o 
   5   4  13      294.37      286.25     38.58 o 
   6   4  13       77.49       52.61     14.91 o 
  -2   5  13       88.71       79.70     24.30 o 
  -1   5  13       30.13       22.72     12.73 o 
   0   5  13        2.44       18.01      9.57 o 
 -12   0  14      219.35      222.07     18.47 o 
 -11   0  14     1036.99     1203.00     51.05 o 
 -10   0  14      709.93      747.22     43.04 o 
  -9   0  14      114.03       85.02     37.20 o 
  -8   0  14        3.33       -0.18      5.63 o 
  -7   0  14        2.95       10.29      6.81 o 
  -6   0  14      703.00      716.92     35.80 o 
  -5   0  14     1108.47     1116.65     30.00 o 
  -4   0  14        4.82        5.26      5.91 o 
  -3   0  14        3.01        9.71      5.23 o 
  -2   0  14       45.90       54.72      9.73 o 
  -1   0  14      610.74      556.64     23.24 o 
   0   0  14     1634.59     1690.86     27.84 o 
   1   0  14       13.85       -0.45     10.87 o 
   2   0  14      279.73      306.56     17.86 o 
   3   0  14        0.83        0.87      6.40 o 
   4   0  14     1221.14     1265.16     42.90 o 
   5   0  14       94.33      100.20     16.76 o 
   6   0  14      581.67      614.32     20.44 o 
   7   0  14      814.65      893.18     30.11 o 
   8   0  14      199.36      193.21     36.47 o 
   9   0  14        3.08        6.95     16.35 o 
  10   0  14      219.42      171.55     34.21 o 
 -12   1  14       16.22       15.12      7.72 o 
 -11   1  14        3.55        3.50      7.64 o 
 -10   1  14        4.41       19.21      5.38 o 
  -9   1  14        9.14       16.56      8.89 o 
  -8   1  14      448.35      464.38     16.08 o 
  -7   1  14      119.45      129.24     15.05 o 
  -6   1  14      679.40      684.26     28.27 o 
  -5   1  14       25.03       18.27      6.33 o 
  -4   1  14      222.50      226.63     24.66 o 
  -3   1  14      984.20     1001.01     25.33 o 
  -2   1  14      452.63      434.26     14.65 o 
  -1   1  14      311.42      295.40      6.28 o 
   0   1  14      275.33      285.17     14.44 o 
   1   1  14      357.05      356.42     11.62 o 
   2   1  14        8.08       12.22      4.10 o 
   3   1  14     1897.06     2009.24     22.87 o 
   4   1  14      154.37      160.03     11.87 o 
   5   1  14       49.24       60.66     11.07 o 
   6   1  14        8.80       16.54      9.97 o 
   7   1  14       44.92       33.22     10.11 o 
   8   1  14       36.79       17.27      7.52 o 
   9   1  14      104.73      102.58     14.42 o 
  10   1  14      162.26      176.19     19.65 o 
 -11   2  14       14.81       10.06      7.46 o 
 -10   2  14       92.35       80.53     16.13 o 
  -9   2  14       27.05       16.51      5.85 o 
  -8   2  14      317.38      307.84     20.02 o 
  -7   2  14       56.15       48.09      9.12 o 
  -6   2  14       38.40       40.26      8.18 o 
  -5   2  14       65.12       48.87      8.73 o 
  -4   2  14      155.52      170.17     16.48 o 
  -3   2  14     1404.89     1342.29     24.72 o 
  -2   2  14       79.52       71.32     12.74 o 
  -1   2  14      154.87      147.36     15.51 o 
   0   2  14      531.84      493.35     14.52 o 
   1   2  14      203.92      193.69     12.02 o 
   2   2  14        2.70        5.47      4.89 o 
   3   2  14      283.69      278.46     10.96 o 
   4   2  14       63.13       43.22      8.03 o 
   5   2  14        4.88        6.20      8.44 o 
   6   2  14      277.82      284.85     21.89 o 
   7   2  14       24.47       24.72     11.50 o 
   8   2  14       54.41       69.44     22.88 o 
   9   2  14        0.41        8.43      8.65 o 
  -9   3  14       75.44       51.32     11.14 o 
  -8   3  14       49.33       27.60      8.59 o 
  -7   3  14      107.65       51.91     18.52 o 
  -6   3  14        7.52       14.40      6.54 o 
  -5   3  14        6.97       12.27      6.87 o 
  -4   3  14      136.72      118.03     14.46 o 
  -3   3  14       41.13       16.49      6.56 o 
  -2   3  14       86.07       94.57     15.60 o 
  -1   3  14       69.13       50.20      8.14 o 
   0   3  14        0.08        7.37      4.69 o 
   1   3  14       18.56       11.19      9.38 o 
   2   3  14       95.32       83.69     14.05 o 
   3   3  14       89.51       81.27     22.13 o 
   4   3  14        3.38       -4.05      7.54 o 
   5   3  14       28.33       28.43      7.72 o 
   6   3  14       19.04       15.63     12.43 o 
   7   3  14      303.14      288.83     24.72 o 
   8   3  14       25.27       26.35     12.55 o 
  -7   4  14        3.55        8.74      6.90 o 
  -6   4  14       46.61       25.51     14.25 o 
  -5   4  14       29.17       21.61      6.84 o 
  -4   4  14        1.21        9.09      5.03 o 
  -3   4  14        4.41        6.69      6.56 o 
  -2   4  14        0.07       11.56      5.35 o 
  -1   4  14        7.65       10.86      5.30 o 
   0   4  14       78.64       73.53     16.64 o 
   1   4  14       27.74       42.94     12.65 o 
   2   4  14       44.26       67.66     24.59 o 
   3   4  14       73.75       66.33     36.33 o 
   4   4  14        1.45       19.73      9.45 o 
   5   4  14       30.36       14.14     28.67 o 
 -11   1  15       83.59       52.85     13.31 o 
 -10   1  15        1.84        6.85      5.54 o 
  -9   1  15       88.00       82.82     11.68 o 
  -8   1  15       43.82       39.78      7.89 o 
  -7   1  15      114.69      135.43     13.00 o 
  -6   1  15        1.11        0.28      7.45 o 
  -5   1  15     1517.96     1613.41     42.55 o 
  -4   1  15       19.39       24.36      7.33 o 
  -3   1  15       33.44       24.83      8.48 o 
  -2   1  15      234.20      256.74     25.62 o 
  -1   1  15      666.28      687.39     15.89 o 
   0   1  15      340.39      353.09     15.75 o 
   1   1  15       53.51       55.60      8.17 o 
   2   1  15       70.79       63.52      7.31 o 
   3   1  15     1120.34     1121.25     25.13 o 
   4   1  15       26.67       17.63      6.12 o 
   5   1  15        0.05        4.79      6.59 o 
   6   1  15      105.87      133.39     24.53 o 
   7   1  15        0.01       12.30      9.39 o 
   8   1  15       30.10       23.92     10.59 o 
   9   1  15      174.88      175.93     26.55 o 
 -11   2  15      197.86      202.19     21.58 o 
 -10   2  15      338.54      369.30     24.21 o 
  -9   2  15      267.65      290.32     16.91 o 
  -8   2  15       16.74       19.37      5.47 o 
  -7   2  15      125.34      107.17     20.13 o 
  -6   2  15      205.58      195.48     27.47 o 
  -5   2  15      301.82      327.00     26.67 o 
  -4   2  15       64.44       60.56     14.84 o 
  -3   2  15       44.71       37.07      7.83 o 
  -2   2  15        1.54       -2.10      6.49 o 
  -1   2  15       11.44       10.26      5.71 o 
   0   2  15      277.69      303.91     17.98 o 
   1   2  15      523.66      509.95     17.41 o 
   2   2  15        0.83        5.36      7.44 o 
   3   2  15     1023.45      993.84     19.92 o 
   4   2  15       29.47       15.84      6.67 o 
   5   2  15       25.91       13.63      7.42 o 
   6   2  15       13.26       25.28     11.61 o 
   7   2  15      152.17      176.40     17.10 o 
   8   2  15      182.26      204.26     21.29 o 
   9   2  15      151.95      155.76     17.05 o 
  -9   3  15       14.35       12.60      8.63 o 
  -8   3  15      471.76      500.55     32.45 o 
  -7   3  15       69.71       62.63     11.87 o 
  -6   3  15      104.57      100.60     14.06 o 
  -5   3  15       83.72       92.67     10.07 o 
  -4   3  15      149.74      138.57     13.83 o 
  -3   3  15      139.89      161.74     18.53 o 
  -2   3  15      154.19      160.40     16.38 o 
  -1   3  15      480.25      491.27     22.78 o 
   0   3  15      150.46      164.35     16.90 o 
   1   3  15       18.64       19.10      8.39 o 
   2   3  15        9.34        9.00      4.24 o 
   3   3  15       65.43       33.60     12.37 o 
   4   3  15      317.36      361.18     37.97 o 
   5   3  15      264.45      270.52     17.75 o 
   6   3  15      418.96      427.02     21.91 o 
   7   3  15        0.35       18.70      9.02 o 
  -6   4  15       87.57      109.61     13.64 o 
  -5   4  15      372.70      391.42     51.46 o 
  -4   4  15      962.92     1026.89     24.78 o 
  -3   4  15      249.55      260.39     26.89 o 
  -2   4  15      184.55      150.71     17.64 o 
  -1   4  15       19.69       24.91      9.51 o 
   0   4  15      160.53      189.86     27.14 o 
   1   4  15      106.07       88.53     16.96 o 
   2   4  15      131.90      133.31     23.84 o 
   3   4  15      142.77      145.28     23.50 o 
   4   4  15       35.81       12.00     16.02 o 
 -11   0  16        9.48       11.43      8.48 o 
 -10   0  16       95.58      102.51     29.79 o 
  -9   0  16      286.18      334.23     62.66 o 
  -8   0  16      350.95      342.90     22.88 o 
  -7   0  16       13.78        5.58      7.02 o 
  -6   0  16     1951.53     2152.18     90.84 o 
  -5   0  16      231.35      191.36     15.81 o 
  -4   0  16      945.28     1041.90     26.60 o 
  -3   0  16      157.36      163.39     25.49 o 
  -2   0  16      200.68      188.61     28.89 o 
  -1   0  16       11.38       12.66      7.33 o 
   0   0  16      423.84      431.52     25.87 o 
   1   0  16      281.67      249.40     37.63 o 
   2   0  16      557.53      599.83     29.63 o 
   3   0  16     1018.57     1098.07     32.18 o 
   4   0  16      554.94      582.54     19.37 o 
   5   0  16        0.33       13.40      8.53 o 
   6   0  16       10.64        3.63      7.64 o 
   7   0  16       47.97       53.06     15.10 o 
   8   0  16      211.59      195.75     24.64 o 
   9   0  16      260.00      254.32     35.63 o 
 -11   1  16        6.34        2.13      8.95 o 
 -10   1  16       53.48       33.93     11.07 o 
  -9   1  16      117.17      111.47     24.55 o 
  -8   1  16       91.57       96.19     12.30 o 
  -7   1  16      127.63      128.72     11.61 o 
  -6   1  16      509.97      512.38     21.28 o 
  -5   1  16      897.14      933.85     16.29 o 
  -4   1  16        5.64        9.08      4.35 o 
  -3   1  16      396.23      418.77     24.16 o 
  -2   1  16      447.78      467.75     20.11 o 
  -1   1  16      218.37      195.87     13.85 o 
   0   1  16       72.95       75.16     11.15 o 
   1   1  16      272.31      312.93     14.54 o 
   2   1  16       92.62       82.77      7.71 o 
   3   1  16       16.58       11.31      5.20 o 
   4   1  16      455.21      498.86     19.15 o 
   5   1  16      763.24      843.23     26.21 o 
   6   1  16      175.87      211.14     18.75 o 
   7   1  16        0.83        8.52      9.05 o 
   8   1  16       25.74       28.86     20.75 o 
   9   1  16        3.20       14.01     11.04 o 
 -10   2  16      116.73       72.02     15.24 o 
  -9   2  16      137.79      126.51     14.03 o 
  -8   2  16      179.75      187.39     25.26 o 
  -7   2  16       14.71       20.97     13.70 o 
  -6   2  16      176.17      179.08     21.44 o 
  -5   2  16      250.72      265.79     29.07 o 
  -4   2  16       15.34       16.98      5.80 o 
  -3   2  16      139.63      142.99     15.88 o 
  -2   2  16       88.98      103.00     13.12 o 
  -1   2  16      129.59      105.66     12.17 o 
   0   2  16       13.38       17.51      6.08 o 
   1   2  16      580.64      567.75     42.57 o 
   2   2  16      123.82       95.85     11.41 o 
   3   2  16       28.70       22.48      5.46 o 
   4   2  16       57.10       66.93     10.00 o 
   5   2  16       51.46       46.80     10.87 o 
   6   2  16       42.56       48.28     12.71 o 
   7   2  16      110.33      112.15     13.16 o 
   8   2  16      230.92      249.67     23.91 o 
  -9   3  16       55.70       58.01     18.98 o 
  -8   3  16        9.70       15.08      5.42 o 
  -7   3  16        6.54       14.44      5.67 o 
  -6   3  16       74.53       68.39     11.34 o 
  -5   3  16       25.05       30.31      8.13 o 
  -4   3  16        0.29        6.79      4.78 o 
  -3   3  16      107.88      102.03     12.54 o 
  -2   3  16       24.54       15.83      7.61 o 
  -1   3  16       80.76       75.94     12.75 o 
   0   3  16        9.20        9.02      5.44 o 
   1   3  16        8.32        4.27      4.08 o 
   2   3  16       94.73       95.92     17.86 o 
   3   3  16        2.23       18.40      9.56 o 
   4   3  16        2.65        0.66      9.18 o 
   5   3  16       80.52       77.94     16.88 o 
   6   3  16       11.90        6.43     13.05 o 
  -6   4  16        0.11       11.07     10.37 o 
  -5   4  16       22.02       36.39     10.02 o 
  -4   4  16       74.53       57.96     10.03 o 
  -3   4  16       43.41       30.15      8.99 o 
  -2   4  16       64.10       62.59      9.74 o 
  -1   4  16        3.94       11.20     12.23 o 
   0   4  16        0.93       12.60     16.63 o 
   1   4  16        2.49       30.26     10.56 o 
   2   4  16       21.73       23.39     27.58 o 
   3   4  16       41.19       22.77     16.40 o 
 -10   1  17       22.94       20.53      5.36 o 
  -9   1  17       63.31       60.28     15.77 o 
  -8   1  17       71.12       72.26     19.31 o 
  -7   1  17      114.44      131.00     11.31 o 
  -6   1  17      205.33      217.31     15.44 o 
  -5   1  17      104.17       95.35     11.21 o 
  -4   1  17        5.12       17.16      7.85 o 
  -3   1  17       78.76      101.20     12.95 o 
  -2   1  17      323.35      320.10     27.06 o 
  -1   1  17        3.33        6.81      3.67 o 
   0   1  17       86.68       87.86     15.70 o 
   1   1  17        5.89        7.59      6.09 o 
   2   1  17        0.20        9.23      4.12 o 
   3   1  17      130.77      117.85     11.35 o 
   4   1  17       40.65       47.70      7.17 o 
   5   1  17      730.72      826.19     23.05 o 
   6   1  17      140.30      135.82     14.67 o 
   7   1  17      122.65      126.36     16.55 o 
   8   1  17       40.53       36.15     12.25 o 
 -10   2  17       60.64       44.54     13.60 o 
  -9   2  17      161.55      158.90     30.75 o 
  -8   2  17      223.42      197.84     16.80 o 
  -7   2  17        6.73        3.32      6.91 o 
  -6   2  17       43.93       34.36      8.48 o 
  -5   2  17      187.65      192.48     25.12 o 
  -4   2  17      197.14      207.60     17.69 o 
  -3   2  17     1133.04     1215.36     22.02 o 
  -2   2  17       86.25      126.65     14.02 o 
  -1   2  17       25.59       27.86      8.75 o 
   0   2  17       22.44       21.47     14.53 o 
   1   2  17       98.10      144.35     16.39 o 
   2   2  17      566.71      571.88     25.38 o 
   3   2  17      126.57      125.98     18.29 o 
   4   2  17        0.08       12.95     14.46 o 
   5   2  17       25.78       28.86      8.05 o 
   6   2  17       20.78       17.72      8.12 o 
   7   2  17       10.08       13.02      8.40 o 
  -8   3  17       77.11       53.70     11.34 o 
  -7   3  17       38.81       36.77     12.01 o 
  -6   3  17      466.98      438.96     34.55 o 
  -5   3  17      127.46      115.19     19.04 o 
  -4   3  17       19.57       10.02      8.35 o 
  -3   3  17        3.25       21.60      6.87 o 
  -2   3  17      448.22      419.73     26.65 o 
  -1   3  17      324.90      345.64     16.99 o 
   0   3  17      235.06      262.68     20.18 o 
   1   3  17      456.57      468.07     36.17 o 
   2   3  17        0.19       12.54     24.02 o 
   3   3  17        0.97       23.10     10.95 o 
   4   3  17       31.76       26.27     11.35 o 
   5   3  17      297.89      269.24     37.10 o 
   6   3  17       46.52       55.68     33.08 o 
  -5   4  17        1.17       22.91     12.56 o 
  -4   4  17      121.07      113.72     14.31 o 
  -3   4  17      107.35       77.91     13.31 o 
  -2   4  17        4.58        5.53      5.06 o 
  -1   4  17        0.01        7.96      8.97 o 
   0   4  17        2.34       12.24      8.19 o 
   1   4  17        0.09       22.17     14.43 o 
   2   4  17      172.41      180.92     31.12 o 
 -10   0  18      235.52      310.92     37.20 o 
  -9   0  18       89.42       87.73     28.88 o 
  -8   0  18      192.62      162.41     46.57 o 
  -7   0  18      348.96      347.09     62.55 o 
  -6   0  18       94.63       81.73     22.46 o 
  -5   0  18      307.32      349.34     55.48 o 
  -4   0  18     3212.85     3407.97     60.04 o 
  -3   0  18     1312.61     1377.33     82.64 o 
  -2   0  18      179.16      167.88     24.64 o 
  -1   0  18       73.86       82.35     13.00 o 
   0   0  18        0.49        2.03      4.66 o 
   1   0  18        6.85        8.75      5.34 o 
   2   0  18      149.78      186.45     46.06 o 
   3   0  18      770.92      891.86     24.49 o 
   4   0  18      663.11      714.00     48.92 o 
   5   0  18      193.03      175.56     23.93 o 
   6   0  18       23.05        8.38     16.06 o 
   7   0  18       20.30       30.87     24.34 o 
   8   0  18       89.55       72.27     16.06 o 
 -10   1  18       37.88       31.45     13.16 o 
  -9   1  18       11.86       12.08      6.90 o 
  -8   1  18      172.77      138.98     30.96 o 
  -7   1  18       57.44       61.46     13.48 o 
  -6   1  18      132.11      137.00     20.03 o 
  -5   1  18      170.70      167.48     18.07 o 
  -4   1  18        9.86        9.12      6.09 o 
  -3   1  18      559.35      589.16     21.09 o 
  -2   1  18      159.22      164.16     16.18 o 
  -1   1  18      472.07      493.75     29.19 o 
   0   1  18      430.90      433.41     17.08 o 
   1   1  18       36.55       26.40      5.13 o 
   2   1  18       25.09       30.73      5.71 o 
   3   1  18      165.27      177.45     16.93 o 
   4   1  18       35.73       25.47      5.92 o 
   5   1  18      298.75      344.20     19.75 o 
   6   1  18      528.09      588.12     18.15 o 
   7   1  18      221.24      279.70     48.81 o 
   8   1  18       12.20        5.66     10.80 o 
  -9   2  18       62.40       54.74     17.76 o 
  -8   2  18      231.95      234.46     32.30 o 
  -7   2  18        3.09        9.91      7.09 o 
  -6   2  18       42.89       33.30      5.59 o 
  -5   2  18       67.57       68.74      9.19 o 
  -4   2  18        2.91       10.16      5.37 o 
  -3   2  18        0.10        5.42      8.64 o 
  -2   2  18       24.56       20.21     11.36 o 
  -1   2  18       26.15       25.43      9.97 o 
   0   2  18       26.80        9.59      5.79 o 
   1   2  18        1.22       -6.43      8.30 o 
   2   2  18      362.61      347.64     18.32 o 
   3   2  18      533.74      536.38     37.11 o 
   4   2  18      308.98      250.35     21.59 o 
   5   2  18        0.03        0.39     12.27 o 
   6   2  18        3.79       27.54     11.46 o 
   7   2  18       30.77       19.07      7.96 o 
  -7   3  18       92.11       69.20     15.31 o 
  -6   3  18       81.85       66.85     13.43 o 
  -5   3  18        3.41        9.84     10.79 o 
  -4   3  18       78.77       69.31     12.06 o 
  -3   3  18       42.46       25.15      7.46 o 
  -2   3  18        7.33        5.30     10.18 o 
  -1   3  18      172.59      152.70     19.72 o 
   0   3  18      124.79      134.32     15.02 o 
   1   3  18       26.48       40.53     23.15 o 
   2   3  18       17.56       24.88     11.10 o 
   3   3  18       76.31       29.07     19.33 o 
   4   3  18        0.18       17.34     39.08 o 
   5   3  18       99.96       84.16     25.72 o 
  -3   4  18       65.12       48.84     10.48 o 
  -2   4  18       91.12       81.78     16.04 o 
  -1   4  18       25.10       17.03     18.33 o 
   0   4  18      148.79      164.15     21.09 o 
   1   4  18        0.62       49.73     23.03 o 
  -9   1  19       79.15       81.31     32.25 o 
  -8   1  19        7.11       15.42     14.02 o 
  -7   1  19        1.35       13.80      9.77 o 
  -6   1  19       62.35       58.46     14.61 o 
  -5   1  19      132.26      121.46     22.95 o 
  -4   1  19      144.88      153.09     16.18 o 
  -3   1  19       19.49        9.75      4.88 o 
  -2   1  19        1.19        9.94      3.57 o 
  -1   1  19      104.88      100.82     11.27 o 
   0   1  19      141.02      160.57     27.90 o 
   1   1  19      187.87      199.37     17.73 o 
   2   1  19      220.62      213.10     16.33 o 
   3   1  19      167.39      170.22     13.05 o 
   4   1  19      252.14      229.02     23.91 o 
   5   1  19       11.77       10.76      5.98 o 
   6   1  19        0.40        7.29      6.90 o 
   7   1  19        0.34       14.51      8.20 o 
  -8   2  19      341.90      411.18     91.60 o 
  -7   2  19       22.26       17.71      5.72 o 
  -6   2  19       31.66       18.94      6.66 o 
  -5   2  19        6.55       14.65      5.78 o 
  -4   2  19      694.69      716.65     37.22 o 
  -3   2  19       17.24       23.06      8.88 o 
  -2   2  19      236.51      267.23     22.09 o 
  -1   2  19      258.53      316.66     24.17 o 
   0   2  19       78.00       68.51     10.10 o 
   1   2  19        1.57       11.85      4.07 o 
   2   2  19      194.21      194.92     17.75 o 
   3   2  19       32.32       62.85     11.29 o 
   4   2  19       49.72       55.95     11.57 o 
   5   2  19        0.39       12.47      5.56 o 
   6   2  19       20.49       26.16     12.73 o 
  -6   3  19      253.94      164.95     32.45 o 
  -5   3  19      344.38      338.69     34.22 o 
  -4   3  19       25.99       20.86      7.66 o 
  -3   3  19       49.90       52.35     10.21 o 
  -2   3  19        0.76        7.08      9.61 o 
  -1   3  19       40.03       29.83      8.28 o 
   0   3  19      228.85      189.18     24.45 o 
   1   3  19       91.26       85.86     16.41 o 
   2   3  19        8.86       16.59     27.87 o 
   3   3  19      154.76      155.22     25.70 o 
   4   3  19       28.18       33.52     27.18 o 
  -9   0  20       51.61       56.18     23.84 o 
  -8   0  20       34.79       55.70     22.74 o 
  -7   0  20      134.81      140.26     30.79 o 
  -6   0  20      422.58      451.46     67.52 o 
  -5   0  20       96.78      114.92     29.36 o 
  -4   0  20       87.06      113.42     23.79 o 
  -3   0  20      480.38      507.50     49.53 o 
  -2   0  20      187.64      187.18     42.25 o 
  -1   0  20      764.83      874.47     53.41 o 
   0   0  20        7.31       13.90      5.29 o 
   1   0  20        3.18       -2.09      7.56 o 
   2   0  20       33.76       14.13      7.28 o 
   3   0  20       31.99       44.27      9.20 o 
   4   0  20      531.60      590.12     28.48 o 
   5   0  20     1208.67     1279.70     85.37 o 
   6   0  20       41.06       25.27      9.30 o 
   7   0  20      164.75      122.66     39.25 o 
  -9   1  20      182.86      163.84     29.86 o 
  -8   1  20       18.76       13.86      7.02 o 
  -7   1  20      197.87      137.44     30.11 o 
  -6   1  20      458.70      482.52     60.69 o 
  -5   1  20       19.34        3.47      6.37 o 
  -4   1  20      287.71      268.02     34.98 o 
  -3   1  20       41.44       46.37     13.45 o 
  -2   1  20       43.56       34.51      6.29 o 
  -1   1  20       43.66       51.48      9.50 o 
   0   1  20      284.92      284.69     17.12 o 
   1   1  20      346.06      396.47     21.53 o 
   2   1  20      151.42      149.16     14.74 o 
   3   1  20        9.19       17.43     11.42 o 
   4   1  20        6.14        4.18      9.75 o 
   5   1  20       15.09       20.96      8.36 o 
   6   1  20       39.17       42.15      9.72 o 
  -8   2  20       14.24       13.65      6.37 o 
  -7   2  20       40.66       33.70     13.35 o 
  -6   2  20       15.69       23.31      9.70 o 
  -5   2  20        6.63        4.55      5.42 o 
  -4   2  20      386.64      404.67     20.61 o 
  -3   2  20      278.41      281.69     22.68 o 
  -2   2  20      121.52      122.43     13.99 o 
  -1   2  20        0.23        6.16     13.50 o 
   0   2  20        9.13       16.75      7.94 o 
   1   2  20       27.53       30.31      7.62 o 
   2   2  20       94.06      108.91     16.62 o 
   3   2  20        1.13        2.00     10.50 o 
   4   2  20      119.05      117.00     19.68 o 
   5   2  20       26.62       26.97     15.54 o 
  -5   3  20       23.92       18.26      7.08 o 
  -4   3  20        0.00        5.87      5.44 o 
  -3   3  20       15.55       21.86      8.34 o 
  -2   3  20      244.10      222.90     25.34 o 
  -1   3  20       66.36       59.71     12.08 o 
   0   3  20       11.49       15.13      6.96 o 
   1   3  20       88.70       70.05     18.72 o 
   2   3  20       38.74       35.52     10.94 o 
   3   3  20       27.57       12.68     11.44 o 
  -8   1  21        0.82       11.80      6.51 o 
  -7   1  21       15.61       20.69     10.09 o 
  -6   1  21      393.79      470.80     39.42 o 
  -5   1  21      144.46      123.68     23.11 o 
  -4   1  21       22.19       25.12      7.65 o 
  -3   1  21       12.30       16.33      5.15 o 
  -2   1  21      132.10      128.24     18.60 o 
  -1   1  21       57.48       48.38     15.32 o 
   0   1  21        1.56        6.52      4.08 o 
   1   1  21       31.29       33.47      6.68 o 
   2   1  21       31.57       22.53      6.56 o 
   3   1  21       51.27       44.83      9.78 o 
   4   1  21       15.79       16.24     12.22 o 
   5   1  21      313.88      326.91     58.03 o 
  -7   2  21      138.53      109.59     28.35 o 
  -6   2  21      203.50      165.91     34.83 o 
  -5   2  21       23.57       13.70      7.16 o 
  -4   2  21        2.78        9.85      9.12 o 
  -3   2  21      103.76       87.41     15.82 o 
  -2   2  21      332.95      323.04     37.40 o 
  -1   2  21      141.71      153.25     15.67 o 
   0   2  21      166.47      163.22     19.51 o 
   1   2  21       44.85       61.49     10.13 o 
   2   2  21      123.56      151.23     22.76 o 
   3   2  21      170.81      175.02     24.85 o 
   4   2  21      254.57      308.53     50.93 o 
  -4   3  21      275.47      201.99     36.96 o 
  -3   3  21      375.93      379.27     36.94 o 
  -2   3  21       12.78       14.81      6.26 o 
  -1   3  21       30.47       40.48     15.82 o 
   0   3  21       76.19       69.09     17.78 o 
   1   3  21       37.22       35.16     12.85 o 
  -8   0  22      215.12      171.04     64.21 o 
  -7   0  22        9.78       11.79     10.48 o 
  -6   0  22      287.01      231.81     69.27 o 
  -5   0  22       35.65       27.25     14.07 o 
  -4   0  22      158.47      167.32     50.06 o 
  -3   0  22        0.40        4.56      6.22 o 
  -2   0  22      651.65      677.48     55.34 o 
  -1   0  22      457.14      502.90     73.50 o 
   0   0  22       41.98       57.36     11.43 o 
   1   0  22        8.06       20.67      8.28 o 
   2   0  22       23.47       32.85     12.09 o 
   3   0  22       10.85       30.58     19.81 o 
   4   0  22      460.53      533.58    192.43 o 
  -7   1  22        0.63       22.61     11.05 o 
  -6   1  22        1.70       13.32     10.04 o 
  -5   1  22      382.44      409.96     64.34 o 
  -4   1  22      620.96      553.09     58.58 o 
  -3   1  22        7.40       28.43     10.33 o 
  -2   1  22       81.10       57.63     12.13 o 
  -1   1  22        0.00       14.46      6.01 o 
   0   1  22        3.51       18.59      6.93 o 
   1   1  22       86.78      101.26     17.20 o 
   2   1  22      262.37      246.80     24.34 o 
   3   1  22      124.08      125.27     38.88 o 
   4   1  22        3.98       21.78     18.02 o 
  -6   2  22        0.40       13.99      7.53 o 
  -5   2  22        2.96       17.44      8.59 o 
  -4   2  22       63.48       62.10     17.55 o 
  -3   2  22      107.76      106.69     13.17 o 
  -2   2  22      147.61      176.06     25.27 o 
  -1   2  22      232.20      222.15     24.19 o 
   0   2  22      129.59      159.62     17.56 o 
   1   2  22        0.01       10.82      4.49 o 
   2   2  22       14.80       21.02     10.38 o 
   3   2  22        5.94       17.09     10.75 o 
  -6   1  23        6.19       14.62     10.76 o 
  -5   1  23       83.30       80.07     15.21 o 
  -4   1  23       69.98       73.45     14.04 o 
  -3   1  23      261.76      273.87     29.82 o 
  -2   1  23       70.47       58.86     25.65 o 
  -1   1  23      144.49      167.23     24.04 o 
   0   1  23       33.01       15.76     10.22 o 
   1   1  23        3.98        8.31      5.90 o 
   2   1  23       18.01       23.26     16.02 o 
   3   1  23       43.73       48.36     12.53 o 
  -4   2  23        1.26        4.89     15.60 o 
  -3   2  23       51.98       40.22     16.57 o 
  -2   2  23        9.09       39.26     12.13 o 
  -1   2  23       18.77       24.55      7.97 o 
   0   2  23       40.47       26.97     12.32 o 
   1   2  23      129.17      141.29     38.10 o 
  -5   0  24       76.13       70.91     16.68 o 
  -4   0  24       15.46       28.41     13.57 o 
  -3   0  24        2.09       11.69      7.65 o 
  -2   0  24       73.42       48.03     22.58 o 
  -1   0  24        2.01        9.60     12.09 o 
   0   0  24      785.20      882.01    320.10 o 
   1   0  24      279.84      276.11     46.61 o 
   2   0  24       48.80       52.46     19.91 o 
  -4   1  24      198.12      230.61     35.69 o 
  -3   1  24      336.40      271.40     44.76 o 
  -2   1  24      226.19      209.05     29.29 o 
  -1   1  24       20.80       44.02     12.73 o 
   0   1  24       44.90       36.41     11.79 o 
   1   1  24       37.13       32.20     10.30 o 
                                                 
